# Supplementary material for: Bis[benzyl N′-(3-phenyl­prop-2-enyl­idene)dithio­carbazato-κ2 N′,S]mercury(II)
Source: Acta Crystallogr Sect E Struct Rep Online. 2012 Jun 16;68(Pt 7):m924–5. doi: 10.1107/S1600536812025901 (PMC3393190; doi:10.1107/S1600536812025901)
Supplement: Supplementary file 1 [file e-68-0m924-sup1.cif]

##############################################################################
#                                                                            #
# This CIF contains the data in a paper accepted for publication in          #
# Acta Crystallographica Section E. It conforms to the requirements of       #
# Notes for Authors for Acta Crystallographica Section E, and has been       #
# peer reviewed under the auspices of the IUCr Commission on Journals.       #
#                                                                            #
# Full details of the Crystallographic Information File format               #
# are given in the paper "The Crystallographic Information File (CIF):       #
# a New Standard Archive File for Crystallography" by S. R. Hall, F. H.      #
# Allen and I. D. Brown [Acta Cryst. (1991), A47, 655-685].                  #
#                                                                            #
# The current version of the core CIF dictionary is obtainable from          #
# ftp://ftp.iucr.org/pub/cif_core.dic.                                       #
#                                                                            #
# Software is freely available for graphical display of the structure(s)     #
# in this CIF. For information consult the CIF software page                 #
# http://www.iucr.org/resources/cif/software.                                #
#                                                                            #
# This file may be used for bona fide research purposes within the           #
# scientific community so long as proper attribution is given to the journal # 
# article from which it was obtained.                                        #
#                                                                            #
##############################################################################
data_General
_audit_creation_method     'by CrystalStructure 4.0'
_journal_date_recd_electronic     2012-06-01
_journal_date_accepted     2012-06-07
_journal_name_full     'Acta Crystallographica, Section E'
_journal_year     2012
_journal_volume     68
_journal_issue      7
_journal_page_first     m924
_journal_page_last     m925
_journal_paper_category     QM
_journal_paper_doi     10.1107/S1600536812025901
_journal_coeditor_code     ZS2213
_publ_contact_author_name     'Tofazzal Tarafder'
_publ_contact_author_address
; Department of Chemistry
  Rajshahi University
  Rajshahi-6205
  Bangladesh
;
_publ_contact_author_email     'ttofazzal@yahoo.com'
_publ_contact_author_fax     ' '
_publ_contact_author_phone     '+88-0721-750041 to 9'
_publ_section_title
;\
Bis[benzyl
<i>N'</i>-(3-phenylprop-2-enylidene)dithiocarbazato-\k^2^<i>N</i>',<i>S</i>]\
mercury(II)
;
_publ_section_title_footnote     .
loop_
    _publ_author_name
    _publ_author_footnote
    _publ_author_address
    'M. A. A. A. A. Islam' .
;
Department of Chemistry, Rajshahi University of Engineering and Technology,
 Rajshahi 6204, Bangladesh
;
    ' M. S. Reza' .
;
Department of Chemistry, Rajshahi University of Engineering and Technology,
 Rajshahi 6204, Bangladesh
;
    'M. T. H. Tarafder' .
;
Department of Chemistry, Rajshahi University, Rajshahi 6205, Bangladesh
;
    'M. C. Sheikh' .
;
Department of Applied Chemistry, Faculty of Engineering,
Toyama University, 3190 Gofuku, Toyama 930-8555,
Japan
;
    'E. Zangrando' .
;
Department of Chemical and Pharmaceutical Science, Via L. Giorgieri 1, 34127
 Trieste, Italy
;
_publ_section_synopsis     .
data_I
_chemical_name_systematic
;
Bis[benzyl <i>N'</i>-(3-phenylprop-2-enylidene)dithiocarbazato-\k^2^
<i>N</i>',<i>S</i>]mercury(II)
;
_chemical_formula_moiety     'C34 H30 Hg N4 S4'
_chemical_formula_sum     'C34 H30 Hg N4 S4'
_chemical_formula_iupac     '[Hg (C17 H15 N2 S2)2]'
_chemical_formula_weight     823.49
_chemical_melting_point_gt     472
_chemical_melting_point_lt     473
_symmetry_cell_setting     orthorhombic
_symmetry_space_group_name_H-M     'P b c n'
_symmetry_space_group_name_Hall     '-P 2n 2ab'
loop_
    _symmetry_equiv_pos_site_id
    _symmetry_equiv_pos_as_xyz
    1 '+X,+Y,+Z'
    2 '1/2-X,1/2+Y,+Z'
    3 '+X,-Y,1/2+Z'
    4 '1/2-X,1/2-Y,1/2+Z'
    5 '-X,-Y,-Z'
    6 '1/2+X,1/2-Y,-Z'
    7 '-X,+Y,1/2-Z'
    8 '1/2+X,1/2+Y,1/2-Z'
_cell_length_a     36.3639(6)
_cell_length_b     10.11949(10)
_cell_length_c     8.77097(10)
_cell_angle_alpha     90.0000
_cell_angle_beta     90.0000
_cell_angle_gamma     90.0000
_cell_volume     3227.58(7)
_cell_formula_units_Z     4
_cell_measurement_reflns_used     33993
_cell_measurement_theta_min     3.65
_cell_measurement_theta_max     68.25
_cell_measurement_temperature     173
_exptl_crystal_description     prism
_exptl_crystal_colour     yellow
_exptl_crystal_size_max     0.370
_exptl_crystal_size_mid     0.150
_exptl_crystal_size_min     0.130
_exptl_crystal_density_diffrn     1.695
_exptl_crystal_density_meas     ?
_exptl_crystal_density_method     'not measured'
_exptl_crystal_F_000     1624.00
_exptl_absorpt_coefficient_mu     11.209
_exptl_absorpt_correction_type     multi-scan
_exptl_absorpt_process_details     '(ABSCOR; Higashi, 1995)'
_exptl_absorpt_correction_T_min     0.194
_exptl_absorpt_correction_T_max     0.249
_diffrn_ambient_temperature     173
_diffrn_radiation_type     'Cu K\a'
_diffrn_radiation_wavelength     1.54187
_diffrn_measurement_device_type
                               'Rigaku R-AXIS RAPID CCD-detector diffractometer'
_diffrn_measurement_method     ' \w scans'
_diffrn_detector_area_resol_mean     10.000
_diffrn_reflns_number     33943
_diffrn_reflns_av_R_equivalents     0.1132
_diffrn_reflns_theta_max     68.25
_diffrn_reflns_theta_full     68.26
_diffrn_measured_fraction_theta_max     1.000
_diffrn_measured_fraction_theta_full     1.000
_diffrn_reflns_limit_h_min     -43
_diffrn_reflns_limit_h_max     41
_diffrn_reflns_limit_k_min     -11
_diffrn_reflns_limit_k_max     12
_diffrn_reflns_limit_l_min     -10
_diffrn_reflns_limit_l_max     10
_diffrn_standards_number     0
_diffrn_standards_interval_count     .
_diffrn_standards_decay_%     ?
_refine_special_details
;
Refinement was performed using all reflections. The weighted <i>R</i>-factor
(<i>wR</i>) and goodness of fit (<i>S</i>) are based on <i>F</i>^2^.
<i>R</i>-factor (gt) are based on <i>F</i>. The threshold expression of
<i>F</i>^2^ > 2.0 \s(<i>F</i>^2^) is used only for calculating <i>R</i>-factor
(gt).
;
_reflns_number_total     2957
_reflns_number_gt     2829
_reflns_threshold_expression     F^2^>2.0\s(F^2^)
_refine_ls_structure_factor_coef     Fsqd
_refine_ls_R_factor_gt     0.0379
_refine_ls_wR_factor_ref     0.0972
_refine_ls_goodness_of_fit_ref     1.199
_refine_ls_number_reflns     2957
_refine_ls_number_parameters     195
_refine_ls_number_restraints     0
_refine_ls_hydrogen_treatment     constr
_refine_ls_weighting_scheme     calc
_refine_ls_weighting_details
            'w = 1/[\s^2^(Fo^2^)+(0.0485P)^2^+2.6351P] where P=(Fo^2^+2Fc^2^)/3'
_atom_sites_solution_hydrogens     geom
_atom_sites_solution_primary     direct
_atom_sites_solution_secondary     difmap
_refine_ls_shift/su_max     0.001
_refine_diff_density_max     1.760
_refine_diff_density_min     -2.040
_refine_ls_extinction_method     none
_refine_ls_extinction_coef     ?
loop_
    _atom_type_symbol
    _atom_type_description
    _atom_type_scat_dispersion_real
    _atom_type_scat_dispersion_imag
    _atom_type_scat_source
    'C' 'C' 0.0181 0.0091
;
International Tables for Crystallography
(1992, Vol. C, Tables 4.2.6.8 and 6.1.1.4)
;
    'H' 'H' 0.0000 0.0000
;
International Tables for Crystallography
(1992, Vol. C, Table 6.1.1.4)
;
    'Hg' 'Hg' -4.2923 7.6849
;
International Tables for Crystallography
(1992, Vol. C, Tables 4.2.6.8 and 6.1.1.4)
;
    'N' 'N' 0.0311 0.0180
;
International Tables for Crystallography
(1992, Vol. C, Tables 4.2.6.8 and 6.1.1.4)
;
    'S' 'S' 0.3331 0.5567
;
International Tables for Crystallography
(1992, Vol. C, Tables 4.2.6.8 and 6.1.1.4)
;
_computing_data_collection     'RAPID-AUTO (Rigaku, 1995)'
_computing_cell_refinement     'RAPID-AUTO (Rigaku, 1995)'
_computing_data_reduction     'RAPID-AUTO (Rigaku, 1995)'
_computing_structure_solution     'SHELXS97 (Sheldrick, 2008)'
_computing_structure_refinement     'SHELXL97 (Sheldrick, 2008)'
_computing_molecular_graphics     'CrystalStructure (Rigaku, 2010)'
_computing_publication_material     'publCIF (Westrip, 2010)'
loop_
    _atom_site_type_symbol
    _atom_site_label
    _atom_site_fract_x
    _atom_site_fract_y
    _atom_site_fract_z
    _atom_site_U_iso_or_equiv
    _atom_site_adp_type
    _atom_site_calc_flag
    _atom_site_refinement_flags
    _atom_site_occupancy
    _atom_site_symmetry_multiplicity
    _atom_site_disorder_assembly
    _atom_site_disorder_group
    Hg Hg 0.5000 0.469781(18) 0.7500 0.02693(12) Uani d . 1.0 4 . .
    S S16 0.62936(2) 0.39052(10) 0.66996(11) 0.0407(3) Uani d . 1.0 8 . .
    S S18 0.56373(3) 0.50749(11) 0.78335(13) 0.0324(2) Uani d . 1.0 8 . .
    N N19 0.56567(6) 0.2929(3) 0.5827(3) 0.0238(6) Uani d . 1.0 8 . .
    N N20 0.52759(6) 0.2998(3) 0.5798(3) 0.0230(5) Uani d . 1.0 8 . .
    C C2 0.71088(9) 0.2399(4) 0.5613(5) 0.0378(8) Uani d . 1.0 8 . .
    C C3 0.74786(9) 0.2696(4) 0.5437(6) 0.0460(10) Uani d . 1.0 8 . .
    C C4 0.75868(9) 0.3722(4) 0.4538(5) 0.0389(9) Uani d . 1.0 8 . .
    C C5 0.73268(11) 0.4492(5) 0.3839(5) 0.0474(10) Uani d . 1.0 8 . .
    C C6 0.69574(10) 0.4202(4) 0.4017(5) 0.0421(9) Uani d . 1.0 8 . .
    C C7 0.68432(8) 0.3154(3) 0.4901(4) 0.0264(7) Uani d . 1.0 8 . .
    C C8 0.41564(8) 0.1159(3) 0.3608(4) 0.0236(6) Uani d . 1.0 8 . .
    C C9 0.39145(8) 0.2117(3) 0.4171(4) 0.0285(7) Uani d . 1.0 8 . .
    C C10 0.35438(9) 0.2050(4) 0.3860(4) 0.0335(8) Uani d . 1.0 8 . .
    C C11 0.34047(10) 0.1024(4) 0.2978(5) 0.0351(8) Uani d . 1.0 8 . .
    C C12 0.36386(15) 0.0076(7) 0.2403(4) 0.0370(11) Uani d . 1.0 8 . .
    C C13 0.40136(14) 0.0130(5) 0.2717(5) 0.0330(10) Uani d . 1.0 8 . .
    C C14 0.64395(9) 0.2869(4) 0.5117(4) 0.0315(7) Uani d . 1.0 8 . .
    C C15 0.45518(8) 0.1197(3) 0.3903(4) 0.0265(7) Uani d . 1.0 8 . .
    C C17 0.58149(8) 0.3828(3) 0.6662(4) 0.0244(7) Uani d . 1.0 8 . .
    C C21 0.47292(9) 0.2093(3) 0.4763(4) 0.0264(7) Uani d . 1.0 8 . .
    C C22 0.51223(10) 0.2110(3) 0.4954(4) 0.0256(7) Uani d . 1.0 8 . .
    H H2 0.7038 0.1670 0.6229 0.0453 Uiso calc R 1.0 8 . .
    H H3 0.7658 0.2179 0.5949 0.0552 Uiso calc R 1.0 8 . .
    H H4 0.7841 0.3903 0.4396 0.0467 Uiso calc R 1.0 8 . .
    H H5 0.7400 0.5225 0.3233 0.0568 Uiso calc R 1.0 8 . .
    H H6 0.6779 0.4735 0.3520 0.0505 Uiso calc R 1.0 8 . .
    H H9 0.4007 0.2822 0.4774 0.0342 Uiso calc R 1.0 8 . .
    H H10 0.3383 0.2707 0.4249 0.0402 Uiso calc R 1.0 8 . .
    H H11 0.3149 0.0976 0.2773 0.0421 Uiso calc R 1.0 8 . .
    H H12 0.3544 -0.0617 0.1788 0.0444 Uiso calc R 1.0 8 . .
    H H13 0.4173 -0.0533 0.2327 0.0396 Uiso calc R 1.0 8 . .
    H H14A 0.6400 0.1924 0.5358 0.0378 Uiso calc R 1.0 8 . .
    H H14B 0.6300 0.3090 0.4182 0.0378 Uiso calc R 1.0 8 . .
    H H15 0.4697 0.0526 0.3444 0.0318 Uiso calc R 1.0 8 . .
    H H21 0.4588 0.2748 0.5271 0.0317 Uiso calc R 1.0 8 . .
    H H22 0.5270 0.1465 0.4457 0.0307 Uiso calc R 1.0 8 . .
loop_
    _atom_site_aniso_label
    _atom_site_aniso_U_11
    _atom_site_aniso_U_22
    _atom_site_aniso_U_33
    _atom_site_aniso_U_12
    _atom_site_aniso_U_13
    _atom_site_aniso_U_23
    Hg 0.02006(18) 0.02382(18) 0.03692(18) 0.0000 0.00999(6) 0.0000
    S16 0.0147(4) 0.0603(6) 0.0470(5) -0.0065(4) -0.0006(4) -0.0233(5)
    S18 0.0250(5) 0.0302(4) 0.0418(5) -0.0094(4) 0.0089(5) -0.0114(4)
    N19 0.0120(12) 0.0279(13) 0.0317(13) 0.0007(10) 0.0001(10) -0.0032(11)
    N20 0.0127(12) 0.0237(12) 0.0325(13) -0.0007(10) 0.0023(10) -0.0015(11)
    C2 0.0201(17) 0.0394(19) 0.054(3) -0.0006(14) -0.0029(16) 0.0114(16)
    C3 0.019(2) 0.052(3) 0.067(3) 0.0085(16) -0.0066(16) 0.0087(19)
    C4 0.0150(17) 0.056(3) 0.046(2) -0.0057(15) 0.0020(14) -0.0027(17)
    C5 0.031(3) 0.054(3) 0.057(3) -0.0087(18) 0.0024(18) 0.018(2)
    C6 0.0227(18) 0.049(3) 0.055(3) 0.0022(16) -0.0089(16) 0.0142(18)
    C7 0.0141(15) 0.0306(15) 0.0345(16)  0.0000(12) -0.0018(12) -0.0061(14)
    C8 0.0174(15) 0.0259(15) 0.0274(15) -0.0047(12) 0.0002(12) 0.0032(12)
    C9 0.0211(16) 0.0286(16) 0.0359(17) -0.0043(13) 0.0007(13) 0.0000(13)
    C10 0.0176(16) 0.0381(18) 0.0449(19) -0.0011(13) 0.0028(14) 0.0050(15)
    C11 0.0217(18) 0.047(2) 0.0365(18) -0.0069(15) -0.0034(16) 0.0086(17)
    C12 0.027(3) 0.040(3) 0.045(3) -0.012(3) -0.0067(14) -0.0019(14)
    C13 0.025(3) 0.033(3) 0.041(2) -0.0034(18) -0.0018(16) -0.0022(15)
    C14 0.0144(16) 0.0412(17) 0.0388(18) -0.0012(13) -0.0021(13) -0.0102(16)
    C15 0.0185(15) 0.0268(15) 0.0341(16) -0.0007(12) 0.0022(13) -0.0007(13)
    C17 0.0148(15) 0.0286(16) 0.0296(15) -0.0026(12) 0.0041(12) -0.0005(12)
    C21 0.0159(17) 0.0281(15) 0.0352(16) -0.0004(12) 0.0000(13) -0.0021(13)
    C22 0.0190(17) 0.0246(14) 0.0332(17) 0.0009(12) 0.0019(14) -0.0017(14)
_geom_special_details
;
ENTER SPECIAL DETAILS OF THE MOLECULAR GEOMETRY
;
loop_
    _geom_bond_atom_site_label_1
    _geom_bond_atom_site_label_2
    _geom_bond_site_symmetry_1
    _geom_bond_site_symmetry_2
    _geom_bond_distance
    _geom_bond_publ_flag
    Hg S18 . . 2.3668(11) yes
    Hg S18 . 7_656 2.3668(11) no
    Hg N20 . . 2.489(3) yes
    Hg N20 . 7_656 2.489(3) no
    S16 C14 . . 1.819(4) no
    S16 C17 . . 1.743(3) no
    S18 C17 . . 1.751(4) no
    N19 N20 . . 1.387(3) no
    N19 C17 . . 1.302(4) no
    N20 C22 . . 1.291(4) no
    C2 C3 . . 1.387(5) no
    C2 C7 . . 1.381(5) no
    C3 C4 . . 1.362(6) no
    C4 C5 . . 1.370(6) no
    C5 C6 . . 1.384(6) no
    C6 C7 . . 1.378(5) no
    C7 C14 . . 1.508(5) no
    C8 C9 . . 1.399(5) no
    C8 C13 . . 1.402(6) no
    C8 C15 . . 1.461(5) no
    C9 C10 . . 1.377(5) no
    C10 C11 . . 1.390(6) no
    C11 C12 . . 1.378(7) no
    C12 C13 . . 1.392(8) no
    C15 C21 . . 1.344(5) no
    C21 C22 . . 1.439(5) no
    C2 H2 . . 0.950 no
    C3 H3 . . 0.950 no
    C4 H4 . . 0.950 no
    C5 H5 . . 0.950 no
    C6 H6 . . 0.950 no
    C9 H9 . . 0.950 no
    C10 H10 . . 0.950 no
    C11 H11 . . 0.950 no
    C12 H12 . . 0.950 no
    C13 H13 . . 0.950 no
    C14 H14A . . 0.990 no
    C14 H14B . . 0.990 no
    C15 H15 . . 0.950 no
    C21 H21 . . 0.950 no
    C22 H22 . . 0.950 no
loop_
    _geom_angle_atom_site_label_1
    _geom_angle_atom_site_label_2
    _geom_angle_atom_site_label_3
    _geom_angle_site_symmetry_1
    _geom_angle_site_symmetry_2
    _geom_angle_site_symmetry_3
    _geom_angle
    _geom_angle_publ_flag
    S18 Hg S18 . . 7_656 161.44(4) no
    S18 Hg N20 . . . 77.93(6) no
    S18 Hg N20 . . 7_656 115.59(6) no
    S18 Hg N20 7_656 . . 115.59(6) no
    S18 Hg N20 7_656 . 7_656 77.93(6) no
    N20 Hg N20 . . 7_656 92.57(8) no
    C14 S16 C17 . . . 104.53(15) no
    Hg S18 C17 . . . 99.93(11) no
    N20 N19 C17 . . . 114.6(3) no
    Hg N20 N19 . . . 115.23(17) no
    Hg N20 C22 . . . 130.6(2) no
    N19 N20 C22 . . . 114.1(3) no
    C3 C2 C7 . . . 120.5(4) no
    C2 C3 C4 . . . 120.7(4) no
    C3 C4 C5 . . . 119.6(4) no
    C4 C5 C6 . . . 119.9(4) no
    C5 C6 C7 . . . 121.3(4) no
    C2 C7 C6 . . . 118.0(3) no
    C2 C7 C14 . . . 121.2(3) no
    C6 C7 C14 . . . 120.7(3) no
    C9 C8 C13 . . . 118.6(4) no
    C9 C8 C15 . . . 122.5(3) no
    C13 C8 C15 . . . 118.9(4) no
    C8 C9 C10 . . . 120.7(3) no
    C9 C10 C11 . . . 120.2(4) no
    C10 C11 C12 . . . 119.9(4) no
    C11 C12 C13 . . . 120.3(5) no
    C8 C13 C12 . . . 120.1(5) no
    S16 C14 C7 . . . 105.7(3) no
    C8 C15 C21 . . . 126.1(3) no
    S16 C17 S18 . . . 108.96(17) no
    S16 C17 N19 . . . 118.9(3) no
    S18 C17 N19 . . . 132.1(3) no
    C15 C21 C22 . . . 123.4(3) no
    N20 C22 C21 . . . 120.3(3) no
    C3 C2 H2 . . . 119.735 no
    C7 C2 H2 . . . 119.740 no
    C2 C3 H3 . . . 119.689 no
    C4 C3 H3 . . . 119.649 no
    C3 C4 H4 . . . 120.216 no
    C5 C4 H4 . . . 120.214 no
    C4 C5 H5 . . . 120.049 no
    C6 C5 H5 . . . 120.064 no
    C5 C6 H6 . . . 119.331 no
    C7 C6 H6 . . . 119.352 no
    C8 C9 H9 . . . 119.641 no
    C10 C9 H9 . . . 119.620 no
    C9 C10 H10 . . . 119.893 no
    C11 C10 H10 . . . 119.869 no
    C10 C11 H11 . . . 120.030 no
    C12 C11 H11 . . . 120.023 no
    C11 C12 H12 . . . 119.828 no
    C13 C12 H12 . . . 119.847 no
    C8 C13 H13 . . . 119.940 no
    C12 C13 H13 . . . 119.916 no
    S16 C14 H14A . . . 110.606 no
    S16 C14 H14B . . . 110.610 no
    C7 C14 H14A . . . 110.602 no
    C7 C14 H14B . . . 110.598 no
    H14A C14 H14B . . . 108.752 no
    C8 C15 H15 . . . 116.950 no
    C21 C15 H15 . . . 116.938 no
    C15 C21 H21 . . . 118.300 no
    C22 C21 H21 . . . 118.323 no
    N20 C22 H22 . . . 119.829 no
    C21 C22 H22 . . . 119.850 no
loop_
    _geom_torsion_atom_site_label_1
    _geom_torsion_atom_site_label_2
    _geom_torsion_atom_site_label_3
    _geom_torsion_atom_site_label_4
    _geom_torsion_site_symmetry_1
    _geom_torsion_site_symmetry_2
    _geom_torsion_site_symmetry_3
    _geom_torsion_site_symmetry_4
    _geom_torsion
    _geom_torsion_publ_flag
    S18 Hg N20 N19 . . . . 3.69(13) no
    S18 Hg N20 C22 . . . . 178.9(2) no
    N20 Hg S18 C17 . . . . -1.67(7) no
    S18 Hg N20 N19 . . 7_656 7_656 170.22(12) no
    S18 Hg N20 C22 . . 7_656 7_656 -14.5(3) no
    N20 Hg S18 C17 7_656 . . . 85.38(8) no
    S18 Hg N20 N19 7_656 . . . 170.22(12) no
    S18 Hg N20 C22 7_656 . . . -14.5(3) no
    N20 Hg S18 C17 . . 7_656 7_656 85.38(8) no
    S18 Hg N20 N19 7_656 . 7_656 7_656 3.69(13) no
    S18 Hg N20 C22 7_656 . 7_656 7_656 178.9(2) no
    N20 Hg S18 C17 7_656 . 7_656 7_656 -1.67(7) no
    N20 Hg N20 N19 . . 7_656 7_656 -111.94(15) no
    N20 Hg N20 C22 . . 7_656 7_656 63.3(2) no
    N20 Hg N20 N19 7_656 . . . -111.94(15) no
    N20 Hg N20 C22 7_656 . . . 63.3(2) no
    C14 S16 C17 S18 . . . . -166.34(16) no
    C14 S16 C17 N19 . . . . 13.3(3) no
    C17 S16 C14 C7 . . . . 167.73(17) no
    Hg S18 C17 S16 . . . . 179.53(13) no
    Hg S18 C17 N19 . . . .  0.0(3) no
    N20 N19 C17 S16 . . . . -176.2(2) no
    N20 N19 C17 S18 . . . . 3.3(5) no
    C17 N19 N20 Hg . . . . -4.6(3) no
    C17 N19 N20 C22 . . . . 179.4(3) no
    Hg N20 C22 C21 . . . . 7.3(4) no
    N19 N20 C22 C21 . . . . -177.4(3) no
    C3 C2 C7 C6 . . . . 0.0(6) no
    C3 C2 C7 C14 . . . . -178.2(4) no
    C7 C2 C3 C4 . . . . -1.2(7) no
    C2 C3 C4 C5 . . . . 2.0(7) no
    C3 C4 C5 C6 . . . . -1.8(6) no
    C4 C5 C6 C7 . . . . 0.6(6) no
    C5 C6 C7 C2 . . . . 0.2(6) no
    C5 C6 C7 C14 . . . . 178.4(4) no
    C2 C7 C14 S16 . . . . 92.6(4) no
    C6 C7 C14 S16 . . . . -85.5(4) no
    C9 C8 C13 C12 . . . . 0.2(5) no
    C13 C8 C9 C10 . . . . 0.2(5) no
    C9 C8 C15 C21 . . . . 2.4(5) no
    C15 C8 C9 C10 . . . . 179.6(3) no
    C13 C8 C15 C21 . . . . -178.1(3) no
    C15 C8 C13 C12 . . . . -179.3(3) no
    C8 C9 C10 C11 . . . .  0.0(5) no
    C9 C10 C11 C12 . . . . -0.5(6) no
    C10 C11 C12 C13 . . . . 0.9(6) no
    C11 C12 C13 C8 . . . . -0.8(7) no
    C8 C15 C21 C22 . . . . -177.1(3) no
    C15 C21 C22 N20 . . . . -180.0(3) no
loop_
    _geom_hbond_atom_site_label_D
    _geom_hbond_atom_site_label_H
    _geom_hbond_atom_site_label_A
    _geom_hbond_site_symmetry_A
    _geom_hbond_distance_DH
    _geom_hbond_distance_HA
    _geom_hbond_distance_DA
    _geom_hbond_angle_DHA
    _geom_hbond_publ_flag
    C6 H6 S16 3_564 0.95 2.75 3.692(4) 172 yes
