# Supplementary material for: Bis[benzyl N′-(3-phenyl­prop-2-enyl­idene)dithio­carbazato-κ2 N′,S]mercury(II)
Source: Acta Crystallogr Sect E Struct Rep Online. 2012 Jun 16;68(Pt 7):m924–5. doi: 10.1107/S1600536812025901 (PMC3393190; doi:10.1107/S1600536812025901)
Supplement: Supplementary file 2 [file e-68-0m924-Isup2.hkl]

# 
# h,k,l, Fc-squared, Fo-squared, sigma(Fo-squared) and status flag 
# 
data_I
_shelx_title ' SH015' 
_shelx_refln_list_code          4 
_shelx_F_calc_maximum      639.52 
_exptl_crystal_F_000      1624.00 
_reflns_d_resolution_high  0.8300 
 
loop_ 
 _symmetry_equiv_pos_as_xyz 
 'x, y, z' 
 '-x+1/2, y+1/2, z' 
 'x, -y, z+1/2' 
 '-x+1/2, -y+1/2, z+1/2' 
 '-x, -y, -z' 
 'x-1/2, -y-1/2, -z' 
 '-x, y, -z-1/2' 
 'x-1/2, y-1/2, -z-1/2' 
 
_cell_length_a    36.3639 
_cell_length_b    10.1195 
_cell_length_c     8.7710 
_cell_angle_alpha  90.000 
_cell_angle_beta   90.000 
_cell_angle_gamma  90.000 
 
_shelx_F_squared_multiplier     1.000 
 
loop_ 
 _refln_index_h 
 _refln_index_k 
 _refln_index_l 
 _refln_F_squared_calc 
 _refln_F_squared_meas 
 _refln_F_squared_sigma 
 _refln_observed_status 
   4   0   0    36709.86    30157.16   2473.29 o 
   6   0   0    31087.45    21492.17   2449.35 o 
   8   0   0   110259.02    56990.65   6922.89 o 
  10   0   0    10331.36     8670.65    825.86 o 
  12   0   0    49349.67    39610.72   3076.24 o 
  14   0   0   109398.83    79495.05   5244.35 o 
  16   0   0   112710.86    91170.79   6894.54 o 
  18   0   0     6445.76     5097.61    226.53 o 
  20   0   0    27390.42    28126.99   1410.52 o 
  22   0   0    25309.56    25026.16   1426.45 o 
  24   0   0    17368.50    17788.54   1134.28 o 
  26   0   0     9224.27     9590.20    756.29 o 
  28   0   0    26653.88    29824.23   3313.53 o 
  30   0   0    47096.16    51365.61   6917.75 o 
  32   0   0    40646.11    42937.24   5443.75 o 
  34   0   0    14112.36    14148.61   1297.72 o 
  36   0   0    11101.37    10876.52    928.32 o 
  38   0   0    18710.20    19510.66   2812.45 o 
  40   0   0     5190.68     4924.16    494.34 o 
  42   0   0     3251.78     3119.43    281.38 o 
   1   1   0   127309.81    58400.41   5185.53 o 
   3   1   0    75650.20    51551.72   4868.24 o 
   5   1   0    76999.84    52630.51   5445.79 o 
   7   1   0    21561.58    18411.11   1533.89 o 
   9   1   0    44435.34    33012.01   2690.09 o 
  11   1   0    36175.27    30026.66   1601.77 o 
  13   1   0    59234.05    49270.33   2124.90 o 
  15   1   0   169562.89   123608.02   7168.27 o 
  17   1   0   122496.78   103783.93   5682.00 o 
  19   1   0    14983.76    14383.99    457.08 o 
  21   1   0    16673.61    16700.82    563.94 o 
  23   1   0    21148.92    20967.63    984.98 o 
  25   1   0    19414.25    20236.19   1117.17 o 
  27   1   0    17350.32    18926.32   1154.74 o 
  29   1   0    26055.54    28826.50   2260.16 o 
  31   1   0    55270.16    57468.09   5700.38 o 
  33   1   0    26258.78    27729.54   2189.36 o 
  35   1   0    14869.52    15203.73   1002.02 o 
  37   1   0     7100.02     7422.37    474.29 o 
  39   1   0    12318.30    12134.11   1047.43 o 
  41   1   0     4294.44     4310.76    299.26 o 
  43   1   0     3520.27     3311.78    302.22 o 
   0   2   0    33007.68    21288.31   2091.39 o 
   2   2   0    72116.80    47448.15   4103.65 o 
   4   2   0    21932.32    15940.64   1170.32 o 
   6   2   0    12996.59    10705.98    825.78 o 
   8   2   0    18990.54    14612.32    977.69 o 
  10   2   0    45829.23    36813.58   2129.18 o 
  12   2   0    57225.81    47950.22   2369.38 o 
  14   2   0    78938.16    66586.26   3277.20 o 
  16   2   0    84612.43    72236.17   3729.31 o 
  18   2   0    68946.20    63403.43   3142.91 o 
  20   2   0    27887.21    27559.98   1102.70 o 
  22   2   0    46143.75    46867.97   2609.29 o 
  24   2   0    23975.86    25278.40   1297.31 o 
  26   2   0    21542.72    23365.39   1510.68 o 
  28   2   0     5703.87     6728.84    323.63 o 
  30   2   0    48630.80    50338.30   4281.58 o 
  32   2   0    24156.11    26582.31   2057.14 o 
  34   2   0    10215.42    13035.77   2087.18 o 
  36   2   0     6971.71     7120.66    566.56 o 
  38   2   0     7342.05     6890.55    530.17 o 
  40   2   0     5632.02     5243.38    550.98 o 
  42   2   0     3894.98     4174.49    408.02 o 
   1   3   0    63557.46    44972.14   2268.20 o 
   3   3   0   102425.96    71104.69   3744.42 o 
   5   3   0    74060.05    54874.22   2875.68 o 
   7   3   0     9652.67     8499.76    355.89 o 
   9   3   0    24711.64    21272.04    910.52 o 
  11   3   0    30389.79    27158.24    966.00 o 
  13   3   0    67277.20    60613.30   2706.29 o 
  15   3   0    28114.90    26862.94    976.70 o 
  17   3   0    57431.09    52956.50   2469.32 o 
  19   3   0    60194.60    58914.90   3116.89 o 
  21   3   0    17402.98    18024.97    780.29 o 
  23   3   0     3195.55     3418.32    118.11 o 
  25   3   0    22199.69    23500.19   1523.31 o 
  27   3   0    17619.15    18263.34   1115.74 o 
  29   3   0    15729.41    17003.13   1153.72 o 
  31   3   0     8722.06     9465.97    562.05 o 
  33   3   0    16054.62    18712.50   1729.93 o 
  35   3   0    15039.00    14942.56   1454.38 o 
  37   3   0     3614.88     3332.18    239.73 o 
  39   3   0     1067.23      949.98    121.89 o 
  41   3   0     4213.75     3753.33    371.32 o 
   0   4   0    66854.03    57045.20   3444.67 o 
   2   4   0    51570.04    43947.02   1757.30 o 
   4   4   0    52241.15    44845.73   1808.85 o 
   6   4   0    15758.55    15187.02    421.21 o 
   8   4   0    14721.74    15685.58    430.63 o 
  10   4   0    18272.24    18871.34    608.63 o 
  12   4   0    28576.31    26941.50    987.31 o 
  14   4   0    36665.31    35955.69   1586.34 o 
  16   4   0    23578.90    23484.62    992.63 o 
  18   4   0    39160.81    40708.89   2190.52 o 
  20   4   0    29812.17    30545.00   1933.82 o 
  22   4   0      792.61      809.44     39.74 o 
  24   4   0     1274.25     1588.31     86.33 o 
  26   4   0     2497.20     2609.79    115.66 o 
  28   4   0    38282.63    38738.45   3000.07 o 
  30   4   0    16652.55    17242.57   1054.02 o 
  32   4   0    13401.58    13305.05    858.19 o 
  34   4   0    18186.59    18516.37   1490.63 o 
  36   4   0     6193.44     6035.54    477.32 o 
  38   4   0       82.07      121.84     27.19 o 
  40   4   0     1429.86     1409.40    148.17 o 
   1   5   0    23786.56    24138.84    777.83 o 
   3   5   0    41399.12    40363.55   1722.87 o 
   5   5   0    24641.25    25223.91    984.69 o 
   7   5   0      953.03     1113.09     25.90 o 
   9   5   0     4413.14     5207.11    129.07 o 
  11   5   0    13085.97    13267.68    414.13 o 
  13   5   0    32133.57    33590.06   1522.47 o 
  15   5   0     8244.03     7928.26    267.62 o 
  17   5   0    26774.26    28532.37   1644.54 o 
  19   5   0    17418.06    18822.36   1046.63 o 
  21   5   0     4342.03     4513.57    187.12 o 
  23   5   0       63.40      118.23     18.27 o 
  25   5   0     3916.40     4152.46    190.51 o 
  27   5   0    13638.13    13805.05    801.45 o 
  29   5   0     8069.56     8275.41    433.33 o 
  31   5   0     6325.03     6512.96    319.93 o 
  33   5   0    17276.88    16783.28   1137.24 o 
  35   5   0     6401.49     6359.30    395.74 o 
  37   5   0     1093.63      950.44     55.12 o 
  39   5   0      101.11      154.74     40.10 o 
   0   6   0     7600.79     8120.81    328.31 o 
   2   6   0    23355.98    26430.84   1039.94 o 
   4   6   0     5190.85     5254.93    140.08 o 
   6   6   0     2075.22     2417.35     67.55 o 
   8   6   0      172.06      229.75      9.26 o 
  10   6   0     2520.38     2528.53     61.78 o 
  12   6   0     8711.95     8880.53    364.33 o 
  14   6   0     7729.11     8040.86    329.77 o 
  16   6   0    10258.07    10823.92    522.12 o 
  18   6   0     9327.41     9656.25    459.07 o 
  20   6   0     3110.53     3307.46    138.58 o 
  22   6   0     2448.55     2604.26    107.83 o 
  24   6   0     1308.29     1475.34     70.06 o 
  26   6   0      597.85      654.06     41.52 o 
  28   6   0     7322.41     7173.79    364.98 o 
  30   6   0     6906.40     6560.37    323.33 o 
  32   6   0     4631.63     4539.74    273.93 o 
  34   6   0     4508.29     4539.23    269.46 o 
  36   6   0     1028.44      849.54     54.94 o 
  38   6   0      100.03       71.82     29.68 o 
   1   7   0     4691.74     5124.42    159.65 o 
   3   7   0     5227.99     5744.41    239.10 o 
   5   7   0      615.03      697.55     29.30 o 
   7   7   0     1068.31     1336.50     50.64 o 
   9   7   0      374.47      527.07     29.72 o 
  11   7   0     2101.10     2371.94    106.76 o 
  13   7   0     3599.79     3970.96    183.21 o 
  15   7   0     5658.08     6250.68    310.38 o 
  17   7   0     3648.25     3705.40    173.66 o 
  19   7   0     4339.03     4582.53    198.45 o 
  21   7   0      518.77      568.37     33.35 o 
  23   7   0       15.48       42.34     11.05 o 
  25   7   0        9.06       51.56     13.94 o 
  27   7   0     1379.51     1346.60     66.18 o 
  29   7   0      713.01      659.14     36.24 o 
  31   7   0      811.94      782.49     48.33 o 
  33   7   0     1062.84     1004.96     56.63 o 
  35   7   0      576.23      488.48     34.56 o 
   0   8   0     6167.15     6807.31    372.75 o 
   2   8   0      792.20      956.44     43.23 o 
   4   8   0      953.45     1018.50     47.14 o 
   6   8   0     4732.51     5125.50    205.44 o 
   8   8   0       93.75      172.09     29.44 o 
  10   8   0      790.80      798.52     45.82 o 
  12   8   0       75.74      143.22     20.50 o 
  14   8   0     2910.16     3009.54    147.30 o 
  16   8   0     2062.91     2185.71    105.59 o 
  18   8   0      224.68      270.44     28.97 o 
  20   8   0       16.78       48.77     15.60 o 
  22   8   0       71.73      119.20     21.21 o 
  24   8   0     2683.20     2511.80    117.35 o 
  26   8   0     1190.67     1165.57     70.04 o 
  28   8   0       17.89       34.03     12.21 o 
  30   8   0      694.60      693.99     38.70 o 
  32   8   0      420.65      383.36     36.00 o 
   1   9   0        0.23       68.50     26.06 o 
   3   9   0      120.23      152.54     16.22 o 
   5   9   0     3539.62     3736.10    163.34 o 
   7   9   0     1456.77     1532.17     72.46 o 
   9   9   0     3220.06     3413.32    168.22 o 
  11   9   0     2086.86     2199.36    110.02 o 
  13   9   0        7.30       35.80     15.35 o 
  15   9   0     3458.57     3535.68    171.71 o 
  17   9   0      277.39      272.93     28.61 o 
  19   9   0     1313.89     1428.26     78.43 o 
  21   9   0     2605.70     2688.58    132.62 o 
  23   9   0      608.39      589.28     36.70 o 
  25   9   0     1050.65     1082.61     63.24 o 
  27   9   0      551.19      542.47     52.08 o 
  29   9   0       85.91       86.83     19.37 o 
   0  10   0     6046.33     6346.82    410.86 o 
   2  10   0      502.58      577.86     39.41 o 
   4  10   0     5507.70     5783.64    327.50 o 
   6  10   0     1520.07     1534.41     70.14 o 
   8  10   0     2342.57     2270.96    123.04 o 
  10  10   0     3486.07     3768.35    203.80 o 
  12  10   0     1434.47     1470.51    126.87 o 
  14  10   0       39.56       73.36     17.26 o 
  16  10   0       17.46       42.45     14.91 o 
  18  10   0     2153.16     2058.82     96.46 o 
  20  10   0     2704.86     2678.24    124.82 o 
  22  10   0     2375.72     2223.05    107.77 o 
  24  10   0     3692.25     3426.41    203.43 o 
   1  11   0      293.94      316.77     29.22 o 
   3  11   0     1164.15     1216.53     82.03 o 
   5  11   0     1665.41     2080.07    326.62 o 
   7  11   0     5330.40     5015.99    269.03 o 
   9  11   0     3685.53     3469.74    159.82 o 
  11  11   0     1855.07     1922.50     87.94 o 
  13  11   0     3003.44     2778.23    134.19 o 
  15  11   0      390.07      361.14     26.26 o 
  17  11   0      381.84      330.30     21.49 o 
   0  12   0     6501.82     5759.81    413.31 o 
   2  12   0     4923.61     4124.25    311.95 o 
   4  12   0     3338.15     3180.87    176.32 o 
   6  12   0     3766.56     3581.47    210.27 o 
   1   1   1     4322.70     4994.20     75.08 o 
   2   1   1     6380.01     6915.92    133.76 o 
   3   1   1     5456.52     5819.24    146.08 o 
   4   1   1     4946.91     5248.10    176.15 o 
   5   1   1      704.95      803.83     28.08 o 
   6   1   1     5147.51     5914.05    202.10 o 
   7   1   1     1947.58     2153.73     79.30 o 
   8   1   1      169.27      150.33      6.98 o 
   9   1   1     8528.30     9354.12    312.37 o 
  10   1   1       63.78       59.65      2.68 o 
  11   1   1       22.61       59.63      4.61 o 
  12   1   1       95.36      105.52      4.26 o 
  13   1   1     1257.73     1316.18     36.57 o 
  14   1   1     2971.20     3294.82     92.10 o 
  15   1   1    13473.54    14587.36    416.48 o 
  16   1   1    12115.73    13377.55    343.85 o 
  17   1   1     2640.45     2615.89     48.68 o 
  18   1   1     6361.21     7134.87    158.91 o 
  19   1   1      827.60      885.24     19.28 o 
  20   1   1       85.30      110.84      5.31 o 
  21   1   1       76.51      155.99      4.97 o 
  22   1   1       49.72       60.53      3.70 o 
  23   1   1     5221.85     5264.70    114.83 o 
  24   1   1     1113.80     1099.65     29.06 o 
  25   1   1      859.24      878.35     25.18 o 
  26   1   1      147.51      164.00      9.22 o 
  27   1   1      112.65      169.82     17.19 o 
  28   1   1      414.11      492.32     24.47 o 
  29   1   1     2426.32     2725.85    100.97 o 
  30   1   1      150.99      159.00     18.21 o 
  31   1   1     3099.44     3083.84    128.21 o 
  32   1   1      130.18      134.28     22.60 o 
  33   1   1     1582.60     1503.62     71.41 o 
  34   1   1     1312.60     1113.28     54.75 o 
  35   1   1       42.24       71.76     14.21 o 
  36   1   1        3.91        9.03      9.76 o 
  37   1   1      973.52     1025.08     48.84 o 
  38   1   1       13.42       18.84     11.33 o 
  39   1   1     1777.80     1860.73     76.52 o 
  40   1   1       79.07       51.75     11.62 o 
  41   1   1      246.73      295.80     25.76 o 
  42   1   1      100.79      123.45     15.91 o 
  43   1   1        8.30       38.73     16.77 o 
   0   2   1    97437.27    73292.73   3405.88 o 
   1   2   1    51924.73    40742.08   1205.41 o 
   2   2   1    37839.45    30598.46   1095.24 o 
   3   2   1     6338.04     6049.55    187.45 o 
   4   2   1     3604.33     3806.17    153.17 o 
   5   2   1     1608.53     1572.70     59.52 o 
   6   2   1    10869.18    10332.08    314.98 o 
   7   2   1       17.73       22.59      1.67 o 
   8   2   1    21383.35    19855.02    646.62 o 
   9   2   1     2948.60     3010.52     87.72 o 
  10   2   1     2264.30     2202.47     56.50 o 
  11   2   1      472.18      436.99     18.36 o 
  12   2   1     4272.90     4325.44    134.09 o 
  13   2   1       34.52       31.87      1.93 o 
  14   2   1    12881.69    12489.67    363.66 o 
  15   2   1     1044.68     1003.45     23.64 o 
  16   2   1     6220.87     5475.66    120.14 o 
  17   2   1     3810.04     4054.03     86.62 o 
  18   2   1      760.01      708.72     14.91 o 
  19   2   1     2029.46     2058.40     43.56 o 
  20   2   1      289.03      333.55      7.65 o 
  21   2   1     2398.18     2312.29     47.67 o 
  22   2   1     9717.46     9419.51    232.71 o 
  23   2   1      227.86      248.97      9.23 o 
  24   2   1    17525.62    17753.61    616.24 o 
  25   2   1      178.10      208.98      9.60 o 
  26   2   1     2091.29     2325.55     64.56 o 
  27   2   1        5.43       17.57      7.09 o 
  28   2   1      797.35      947.73     38.46 o 
  29   2   1      477.37      484.98     26.00 o 
  30   2   1     3579.29     4700.19    593.10 o 
  31   2   1      190.65      265.77     40.87 o 
  32   2   1     4715.42     5204.99    238.86 o 
  33   2   1        1.46       37.85     13.13 o 
  34   2   1       80.28      142.50     17.22 o 
  35   2   1      232.08      464.30    157.73 o 
  36   2   1     1285.44     1485.45    125.49 o 
  37   2   1      342.03      365.70     28.87 o 
  38   2   1     6743.72     6769.27    329.80 o 
  39   2   1      182.32      186.79     20.37 o 
  40   2   1     2380.94     2360.08    111.17 o 
  41   2   1       72.85       55.88     21.69 o 
  42   2   1       20.31       31.19     17.25 o 
  43   2   1       14.92        7.28     17.36 o 
   1   3   1    15510.82    12736.65    373.87 o 
   2   3   1       63.52       62.83      3.71 o 
   3   3   1     9619.09     8701.96    313.27 o 
   4   3   1      498.31      506.01     19.49 o 
   5   3   1     2065.21     1804.05     51.03 o 
   6   3   1     7718.95     7580.04    272.18 o 
   7   3   1    51999.05    44208.49   1768.80 o 
   8   3   1      466.34      395.53     13.60 o 
   9   3   1    39212.84    34286.63   1085.59 o 
  10   3   1      625.90      640.56     17.27 o 
  11   3   1     8258.60     7512.72    219.14 o 
  12   3   1      915.37     1075.44     28.49 o 
  13   3   1    10029.21     9240.87    245.28 o 
  14   3   1     1683.88     1619.06     36.01 o 
  15   3   1    27615.67    26062.41    668.00 o 
  16   3   1      365.12      411.24     10.11 o 
  17   3   1    14587.24    14356.44    321.33 o 
  18   3   1      201.78      198.21      5.19 o 
  19   3   1     1978.73     1908.91     31.54 o 
  20   3   1      869.74      862.00     18.26 o 
  21   3   1     7677.92     7400.01    183.97 o 
  22   3   1      381.76      374.10     12.03 o 
  23   3   1    21434.03    22172.72    897.88 o 
  24   3   1      197.38      231.89     11.37 o 
  25   3   1     7778.19     8234.36    274.42 o 
  26   3   1        0.58       10.92      5.56 o 
  27   3   1     4169.70     4628.76    151.04 o 
  28   3   1       79.89      138.01     30.49 o 
  29   3   1     6084.65     7135.94    377.30 o 
  30   3   1     1969.99     2039.24    101.14 o 
  31   3   1     5847.49     6158.11    282.75 o 
  32   3   1     1008.21     1026.49     63.61 o 
  33   3   1     3378.40     3418.49    167.53 o 
  34   3   1     1126.34     1007.63     56.77 o 
  35   3   1     1329.22     1535.95    114.22 o 
  36   3   1       39.31       97.01     20.21 o 
  37   3   1     4311.76     4302.55    232.51 o 
  38   3   1      367.46      305.82     28.35 o 
  39   3   1     7316.41     7570.57    485.90 o 
  40   3   1      693.66      693.17     50.12 o 
  41   3   1     2778.78     2724.67    147.02 o 
  42   3   1      305.90      411.73     45.96 o 
   0   4   1    15474.97    13313.37    441.59 o 
   1   4   1      452.94      448.85     12.31 o 
   2   4   1    21390.40    18786.17    459.10 o 
   3   4   1     3345.84     3292.48     84.12 o 
   4   4   1    12740.24    10761.52    335.46 o 
   5   4   1       18.13       16.80      2.44 o 
   6   4   1    30823.34    26645.92    799.88 o 
   7   4   1     1252.12     1335.22     35.78 o 
   8   4   1    32919.89    28911.43    820.61 o 
   9   4   1     1500.55     1572.45     43.44 o 
  10   4   1    27495.97    25722.32    656.64 o 
  11   4   1      244.19      227.13      5.63 o 
  12   4   1    19864.08    19369.48    468.93 o 
  13   4   1      665.52      661.71     12.54 o 
  14   4   1    18483.69    17711.34    436.28 o 
  15   4   1       45.21       82.66      4.19 o 
  16   4   1    16235.45    15656.70    384.57 o 
  17   4   1      143.26      191.88      6.68 o 
  18   4   1    14991.14    14747.19    377.69 o 
  19   4   1      239.43      241.46      9.19 o 
  20   4   1    11441.03    11420.32    383.72 o 
  21   4   1       60.13       93.30      8.65 o 
  22   4   1    19722.25    20285.58    845.41 o 
  23   4   1        0.72        4.66      5.94 o 
  24   4   1    26246.80    26746.94   1287.73 o 
  25   4   1     3774.67     3939.94    137.34 o 
  26   4   1     9210.00     9879.53    390.21 o 
  27   4   1     5170.63     5296.21    189.16 o 
  28   4   1     6028.53     6412.23    236.68 o 
  29   4   1      493.65      519.17     26.11 o 
  30   4   1     6808.71     7405.08    283.53 o 
  31   4   1      799.74      795.40     36.37 o 
  32   4   1     7813.56     8150.36    389.75 o 
  33   4   1      254.40      241.08     26.82 o 
  34   4   1     2285.72     2376.46    114.30 o 
  35   4   1       12.61       13.61     13.10 o 
  36   4   1     2925.25     2900.00    130.47 o 
  37   4   1      290.09      288.86     22.61 o 
  38   4   1     7885.43     7433.14    400.93 o 
  39   4   1       16.20       11.02     13.28 o 
  40   4   1     4825.41     4743.35    291.45 o 
  41   4   1       10.10        7.69     16.44 o 
   1   5   1    19800.74    18901.36    423.88 o 
   2   5   1       33.19       54.43      3.52 o 
   3   5   1    37564.96    35533.35    958.52 o 
   4   5   1      285.91      291.15      9.44 o 
   5   5   1    33981.93    32856.73    878.00 o 
   6   5   1     1902.38     1969.23     31.88 o 
   7   5   1    27316.35    26072.94    642.65 o 
   8   5   1      921.98      951.33     14.85 o 
   9   5   1    22160.52    20553.23    510.42 o 
  10   5   1      225.44      283.80      7.44 o 
  11   5   1    30772.83    30345.01    884.35 o 
  12   5   1     1566.54     1625.82     29.40 o 
  13   5   1    21704.97    22309.20    619.41 o 
  14   5   1       51.37      105.26      9.54 o 
  15   5   1    17465.62    17801.06    546.46 o 
  16   5   1       20.83       45.05      5.96 o 
  17   5   1    14435.59    14421.68    478.25 o 
  18   5   1        9.41       20.94      6.53 o 
  19   5   1    23236.39    23511.54    984.96 o 
  20   5   1        7.49       15.30      6.47 o 
  21   5   1    13675.98    13517.87    487.85 o 
  22   5   1      337.94      333.12     17.16 o 
  23   5   1    18125.03    18682.83    772.27 o 
  24   5   1       92.97      100.85     13.34 o 
  25   5   1    16612.70    17585.39    800.52 o 
  26   5   1      571.63      616.03     30.09 o 
  27   5   1    15634.83    16544.90    747.89 o 
  28   5   1      131.58      138.97     16.10 o 
  29   5   1     8766.14     9198.73    364.29 o 
  30   5   1      246.14      256.29     18.92 o 
  31   5   1     5329.60     5598.90    204.87 o 
  32   5   1      154.37      161.37     15.67 o 
  33   5   1     8512.15     8641.49    351.60 o 
  34   5   1       38.67       36.66     14.43 o 
  35   5   1     6048.20     6056.18    291.26 o 
  36   5   1        2.50        6.71     11.12 o 
  37   5   1     5186.49     4866.08    256.35 o 
  38   5   1        1.30        5.24      7.88 o 
  39   5   1     4324.51     4160.37    229.69 o 
   0   6   1    14007.93    14325.60    468.94 o 
   1   6   1      428.46      495.17     11.65 o 
   2   6   1    28485.84    29071.14    834.52 o 
   3   6   1      135.63      129.58      5.75 o 
   4   6   1    41726.92    41465.89   1314.23 o 
   5   6   1        0.84       18.07      3.74 o 
   6   6   1    34175.54    34633.86   1093.90 o 
   7   6   1      790.38      807.58     17.48 o 
   8   6   1    31555.28    33334.11   1044.76 o 
   9   6   1      433.57      490.76     13.58 o 
  10   6   1    30923.61    32093.89   1260.89 o 
  11   6   1        0.71       55.65     12.73 o 
  12   6   1    28009.38    28509.84   1118.70 o 
  13   6   1       72.02       82.62      8.41 o 
  14   6   1    13971.63    14352.54    478.99 o 
  15   6   1       37.23       46.25      8.48 o 
  16   6   1    13235.39    13677.19    493.58 o 
  17   6   1       15.75       34.92      8.09 o 
  18   6   1    19798.73    20461.69    834.66 o 
  19   6   1       65.14       75.43     10.56 o 
  20   6   1    27701.99    29107.58   1325.80 o 
  21   6   1      329.38      346.16     18.02 o 
  22   6   1     8265.04     8833.86    298.93 o 
  23   6   1        9.19       18.50      8.78 o 
  24   6   1     4815.96     5010.29    169.07 o 
  25   6   1     8409.25     8493.33    331.02 o 
  26   6   1    13968.75    14745.40    654.76 o 
  27   6   1     4821.81     4961.32    184.54 o 
  28   6   1    25702.66    26786.82   1394.64 o 
  29   6   1      169.76      150.19     15.91 o 
  30   6   1     9360.50     9459.88    376.97 o 
  31   6   1      577.05      604.90     29.32 o 
  32   6   1     7410.04     7556.43    282.26 o 
  33   6   1      638.23      604.45     28.89 o 
  34   6   1    10941.66    10856.61    523.20 o 
  35   6   1       11.50        8.41      8.88 o 
  36   6   1     7972.33     7631.45    409.09 o 
  37   6   1      530.93      538.27     32.37 o 
   1   7   1    17019.34    17636.73    521.01 o 
   2   7   1        3.24       10.58      4.73 o 
   3   7   1    35767.07    38041.00   1608.65 o 
   4   7   1      132.50      153.93     12.77 o 
   5   7   1    37969.39    41322.83   2005.48 o 
   6   7   1     1444.91     1460.90     46.35 o 
   7   7   1    22554.04    23450.56    952.05 o 
   8   7   1      189.04      218.35     14.26 o 
   9   7   1    16014.15    16031.26    583.88 o 
  10   7   1      613.08      714.77     28.18 o 
  11   7   1    35574.04    37863.80   1871.84 o 
  12   7   1       25.09       23.28      9.54 o 
  13   7   1    21900.49    23543.58   1104.75 o 
  14   7   1      337.50      350.76     19.41 o 
  15   7   1     9311.61     9904.48    355.06 o 
  16   7   1      917.69      985.71     35.73 o 
  17   7   1    12373.47    13036.47    501.75 o 
  18   7   1       14.59       32.45     10.50 o 
  19   7   1    24898.54    26230.16   1221.67 o 
  20   7   1      193.23      191.67     16.30 o 
  21   7   1    15265.22    15389.88    621.16 o 
  22   7   1      245.69      275.41     19.44 o 
  23   7   1    10898.46    11276.43    448.95 o 
  24   7   1      132.34      152.10     15.05 o 
  25   7   1    19151.13    19957.34    901.33 o 
  26   7   1      228.14      219.23     19.64 o 
  27   7   1    18567.98    18679.14    875.21 o 
  28   7   1      174.46      168.18     16.70 o 
  29   7   1     7360.70     7545.10    281.91 o 
  30   7   1       19.06       17.52      8.79 o 
  31   7   1     5737.16     5737.88    199.84 o 
  32   7   1      146.91      143.96     13.90 o 
  33   7   1     6495.73     6021.50    203.42 o 
  34   7   1       21.64        8.82      5.28 o 
  35   7   1     9083.12     8830.73    562.04 o 
   0   8   1     6923.11     7374.14    313.86 o 
   1   8   1     1330.03     1438.85     43.89 o 
   2   8   1    15907.62    17040.81    642.53 o 
   3   8   1     1574.01     1653.00     53.68 o 
   4   8   1    27356.46    30051.14   1344.91 o 
   5   8   1       28.72       38.10     11.23 o 
   6   8   1    23631.73    25048.88   1067.59 o 
   7   8   1        1.09       20.47      8.55 o 
   8   8   1    20538.31    21793.92    891.60 o 
   9   8   1      825.25      908.18     37.87 o 
  10   8   1    29532.10    32065.60   1528.02 o 
  11   8   1        0.65       19.16     12.37 o 
  12   8   1    19723.84    21440.26    998.97 o 
  13   8   1       49.12       62.82     13.84 o 
  14   8   1    13006.54    13650.64    564.90 o 
  15   8   1        2.99       15.09     10.30 o 
  16   8   1    10567.08    10993.74    436.01 o 
  17   8   1      489.29      482.77     28.43 o 
  18   8   1    13295.78    13673.66    564.92 o 
  19   8   1      391.78      359.44     23.83 o 
  20   8   1    18809.43    19372.17    875.76 o 
  21   8   1        6.36       34.62     13.61 o 
  22   8   1    15660.34    16087.18    737.08 o 
  23   8   1      350.88      352.67     24.02 o 
  24   8   1    11343.39    11338.69    470.85 o 
  25   8   1      386.80      377.89     23.16 o 
  26   8   1    11424.96    11422.84    473.21 o 
  27   8   1      449.18      417.42     26.07 o 
  28   8   1    11967.42    11954.11    515.86 o 
  29   8   1       24.80       20.99      8.32 o 
  30   8   1     7466.38     7206.32    269.77 o 
  31   8   1       62.79       51.54      8.19 o 
  32   8   1     4278.55     4190.62    183.67 o 
   1   9   1    10558.58    10983.82    415.18 o 
   2   9   1      164.03      189.37     16.79 o 
   3   9   1    10811.21    11695.85    413.35 o 
   4   9   1       27.15       40.53     10.26 o 
   5   9   1    19461.89    20527.84    822.26 o 
   6   9   1      254.51      251.53     18.20 o 
   7   9   1    19348.20    20496.41    865.69 o 
   8   9   1      195.11      219.25     20.51 o 
   9   9   1    18578.54    19260.39    877.16 o 
  10   9   1       17.11       21.51     12.86 o 
  11   9   1    16423.68    17721.13    792.01 o 
  12   9   1      144.55      147.40     18.97 o 
  13   9   1    13890.28    14840.16    637.60 o 
  14   9   1       25.59       48.90     12.76 o 
  15   9   1    11224.94    11603.10    470.72 o 
  16   9   1       49.49       49.86     12.59 o 
  17   9   1     8333.05     8337.63    313.59 o 
  18   9   1      652.09      631.40     31.89 o 
  19   9   1    10217.76    10362.23    404.63 o 
  20   9   1      114.29      119.49     20.25 o 
  21   9   1    11125.15    11640.24    490.95 o 
  22   9   1      119.80      131.23     18.73 o 
  23   9   1    10160.74    10343.11    418.24 o 
  24   9   1        6.04       12.02     10.68 o 
  25   9   1    13007.50    12775.79    570.48 o 
  26   9   1       44.80       28.15     10.26 o 
  27   9   1     9555.22     9390.68    403.29 o 
  28   9   1       31.95       12.97      8.93 o 
  29   9   1     6109.06     5985.44    283.61 o 
   0  10   1    18008.92    18359.01   1173.91 o 
   1  10   1      195.30      181.84     18.43 o 
   2  10   1    10760.63    11098.15    443.14 o 
   3  10   1      565.86      585.33     30.30 o 
   4  10   1     6442.45     6576.55    224.90 o 
   5  10   1      216.78      228.08     16.80 o 
   6  10   1    10113.49    10315.87    369.21 o 
   7  10   1      385.88      356.31     26.48 o 
   8  10   1    14074.45    14518.74    611.62 o 
   9  10   1      364.10      359.35     27.50 o 
  10  10   1    12257.75    13042.58    565.68 o 
  11  10   1      463.71      437.43     28.21 o 
  12  10   1     9400.89     9776.13    375.35 o 
  13  10   1        7.85       18.12     10.63 o 
  14  10   1     8157.34     8252.52    306.32 o 
  15  10   1       13.18       14.99      9.30 o 
  16  10   1     6430.13     6384.56    225.07 o 
  17  10   1       16.98       24.12      9.05 o 
  18  10   1     3718.63     3933.31    144.57 o 
  19  10   1      244.26      232.73     20.48 o 
  20  10   1     6878.95     7038.58    265.12 o 
  21  10   1       28.66       18.40     10.18 o 
  22  10   1    10455.70     9827.17    409.63 o 
  23  10   1      159.60      139.09     17.22 o 
  24  10   1     9704.96     8662.46    360.74 o 
   1  11   1     4798.07     4887.15    162.92 o 
   2  11   1        0.42        0.20      7.60 o 
   3  11   1     6303.37     6275.88    229.07 o 
   4  11   1       51.72       54.02     13.39 o 
   5  11   1     7455.38     7386.15    275.88 o 
   6  11   1       20.52       18.70      8.82 o 
   7  11   1     8790.84     8455.25    308.97 o 
   8  11   1      135.30      123.90     16.07 o 
   9  11   1     8891.31     8591.37    312.76 o 
  10  11   1        9.74       11.54      7.99 o 
  11  11   1     5745.25     5461.33    181.40 o 
  12  11   1       66.90       51.32     10.20 o 
  13  11   1     4866.03     4597.66    147.29 o 
  14  11   1       22.73       15.48      7.47 o 
  15  11   1     6587.93     6485.64    231.71 o 
  16  11   1      254.56      257.74     17.94 o 
  17  11   1     4852.34     4640.84    157.58 o 
  18  11   1      579.00      527.52     25.79 o 
   0  12   1     5872.27     5501.50    272.55 o 
   1  12   1       89.99      127.72     33.10 o 
   2  12   1     3082.16     2898.01    103.23 o 
   3  12   1      154.14      139.76     15.36 o 
   4  12   1     2119.59     1991.38     76.79 o 
   5  12   1        0.68        2.86      9.52 o 
   6  12   1     4229.96     4189.19    186.02 o 
   0   0   2    45895.65    58508.19   3761.66 o 
   1   0   2    19689.09    27190.26    960.69 o 
   2   0   2   123109.41   123805.84   7269.50 o 
   3   0   2    66594.60    78839.16   4156.26 o 
   4   0   2      923.59     1402.27     72.07 o 
   5   0   2     2345.24     2903.90     73.41 o 
   6   0   2    27390.38    31535.62   1154.91 o 
   7   0   2      740.57      793.32     41.14 o 
   8   0   2    32602.63    33517.60   1436.44 o 
   9   0   2     7415.51     8124.71    332.88 o 
  10   0   2    43222.20    40758.11   1810.98 o 
  11   0   2     1490.89     1579.58     59.33 o 
  12   0   2    54026.02    49717.77   2668.26 o 
  13   0   2     1005.35     1129.30     35.81 o 
  14   0   2   117093.74    96715.25   5100.22 o 
  15   0   2     2433.85     2918.77     93.64 o 
  16   0   2    74546.17    63207.13   3429.32 o 
  17   0   2       22.61       31.29      4.42 o 
  18   0   2    72418.29    63047.10   3424.83 o 
  19   0   2     2084.92     2139.79     91.48 o 
  20   0   2    24678.15    23233.79   1207.15 o 
  21   0   2     5192.10     4691.14    218.88 o 
  22   0   2    43581.29    42233.05   2922.30 o 
  23   0   2     4519.88     4507.57    279.69 o 
  24   0   2    36308.54    36015.69   2937.22 o 
  25   0   2     2349.48     2223.61    109.08 o 
  26   0   2    16951.59    17931.98   1203.71 o 
  27   0   2      635.09      658.82     41.99 o 
  28   0   2     8868.34     9065.86    522.84 o 
  29   0   2       12.95       32.86     14.19 o 
  30   0   2    49658.25    50586.13   4811.96 o 
  31   0   2     1007.87      933.45     62.61 o 
  32   0   2    31423.90    32944.16   2728.83 o 
  33   0   2        1.14       12.97     14.72 o 
  34   0   2     9974.03    10888.85    777.35 o 
  35   0   2     1785.64     1839.72    115.99 o 
  36   0   2     9148.21     9276.12    635.87 o 
  37   0   2     2091.31     2152.59    131.08 o 
  38   0   2    11867.28    11903.40    846.46 o 
  39   0   2      120.18       98.33     24.95 o 
  40   0   2     7422.64     7461.14    469.66 o 
  41   0   2      961.72     1064.54     65.68 o 
  42   0   2     2286.05     2534.24    271.19 o 
  43   0   2      390.53      457.41     53.92 o 
   1   1   2   100255.96   103601.02   3959.92 o 
   2   1   2     1314.70     1888.17     48.88 o 
   3   1   2   132806.81   126180.95   5355.58 o 
   4   1   2       60.00      132.37     10.21 o 
   5   1   2    52619.06    55997.86   1620.02 o 
   6   1   2    17372.86    20286.40    433.03 o 
   7   1   2    28394.90    30423.73    755.97 o 
   8   1   2      561.65      699.99     16.38 o 
   9   1   2    43893.29    43060.85   1411.20 o 
  10   1   2     4703.66     5069.98    138.77 o 
  11   1   2    28119.79    26760.68    843.80 o 
  12   1   2        2.74       17.32      1.28 o 
  13   1   2    62597.89    55437.12   1986.94 o 
  14   1   2     1432.79     1611.89     46.72 o 
  15   1   2    88363.51    77665.60   2845.34 o 
  16   1   2     1298.47     1244.78     37.87 o 
  17   1   2    85375.88    74222.67   2655.94 o 
  18   1   2     1299.94     1348.96     42.17 o 
  19   1   2    31826.49    30061.37    964.56 o 
  20   1   2     1137.35      990.70     26.57 o 
  21   1   2    16223.01    15930.64    460.99 o 
  22   1   2     6121.32     6216.73    177.00 o 
  23   1   2    21216.03    21398.67    925.64 o 
  24   1   2      516.75      554.26     19.23 o 
  25   1   2    23482.12    24363.64   1247.63 o 
  26   1   2      274.86      265.17     18.05 o 
  27   1   2    14744.87    15075.52    688.52 o 
  28   1   2     1177.96     1230.94     47.27 o 
  29   1   2    25961.06    27658.55   1521.02 o 
  30   1   2      355.80      347.79     22.33 o 
  31   1   2    24973.68    25758.57   1498.71 o 
  32   1   2       81.02       94.77     17.69 o 
  33   1   2    25339.28    25659.56   1491.70 o 
  34   1   2       41.93       34.71     10.77 o 
  35   1   2    11927.97    12065.18    571.08 o 
  36   1   2     2547.76     2682.55    130.29 o 
  37   1   2     8471.73     8542.92    446.85 o 
  38   1   2      277.53      321.74     29.68 o 
  39   1   2     6867.41     7028.91    350.64 o 
  40   1   2      382.71      418.73     28.57 o 
  41   1   2     5468.81     5344.92    239.67 o 
  42   1   2      441.92      490.10     32.51 o 
   0   2   2   408984.78   268350.81  19977.36 o 
   1   2   2    21175.26    23480.98    492.68 o 
   2   2   2   107837.89    98452.87   3464.86 o 
   3   2   2      342.64      412.08      8.20 o 
   4   2   2    45144.38    44453.49   1174.23 o 
   5   2   2     9245.34     9909.47    253.81 o 
   6   2   2    38532.39    36472.10   1134.82 o 
   7   2   2      572.91      595.31     16.94 o 
   8   2   2    47788.24    44528.43   1623.50 o 
   9   2   2      457.06      539.21     20.11 o 
  10   2   2    23866.26    23237.42    799.22 o 
  11   2   2      751.95      725.38     21.26 o 
  12   2   2    46135.22    44583.27   1370.69 o 
  13   2   2      572.02      575.95     17.01 o 
  14   2   2    61281.35    56546.36   1856.66 o 
  15   2   2      451.79      536.65     17.60 o 
  16   2   2    57704.54    53463.46   1765.92 o 
  17   2   2      944.92      965.20     23.25 o 
  18   2   2    26211.73    23740.56    712.02 o 
  19   2   2      675.32      673.32     16.92 o 
  20   2   2    30043.74    29800.26    966.33 o 
  21   2   2     4343.95     4354.46     90.71 o 
  22   2   2    12516.93    12371.52    402.30 o 
  23   2   2       47.45       61.02      6.92 o 
  24   2   2     5977.79     6106.42    196.92 o 
  25   2   2     2988.16     3027.70    102.80 o 
  26   2   2     5406.35     5535.58    202.91 o 
  27   2   2     2468.90     2548.01     97.15 o 
  28   2   2    32734.44    34147.63   2149.80 o 
  29   2   2        1.67       30.92     14.91 o 
  30   2   2    25122.71    28363.29   1999.52 o 
  31   2   2      169.12      353.74     79.41 o 
  32   2   2    27440.01    28734.30   2066.49 o 
  33   2   2       17.61       29.61     15.02 o 
  34   2   2    15097.35    15330.87    841.31 o 
  35   2   2      868.66      868.15     46.35 o 
  36   2   2     9322.15    10476.50   1099.94 o 
  37   2   2     1427.71     1328.75     59.46 o 
  38   2   2     6306.11     6027.91    261.56 o 
  39   2   2       60.07       58.78     13.80 o 
  40   2   2     3542.99     3509.55    155.70 o 
  41   2   2       98.86       65.75     12.48 o 
  42   2   2     5363.10     5103.53    356.11 o 
   1   3   2    45651.05    40514.40   1029.79 o 
   2   3   2     1107.94     1034.56     20.49 o 
   3   3   2    49369.83    42933.45   1118.44 o 
   4   3   2     3451.70     3094.01     78.55 o 
   5   3   2    45680.55    41341.38   1279.70 o 
   6   3   2     2601.86     2613.94     72.91 o 
   7   3   2     8659.40     8123.22    256.69 o 
   8   3   2      220.99      238.48      8.51 o 
   9   3   2     1686.99     1553.05     53.83 o 
  10   3   2       64.85      103.82      6.35 o 
  11   3   2    37187.15    35500.69   1043.67 o 
  12   3   2     1553.98     1430.13     35.80 o 
  13   3   2    41529.92    39006.81   1164.66 o 
  14   3   2        2.73       36.26      4.62 o 
  15   3   2    50185.99    46365.25   1586.53 o 
  16   3   2      384.08      365.14     10.45 o 
  17   3   2    49566.92    44819.89   1507.06 o 
  18   3   2     9065.25     8800.66    210.69 o 
  19   3   2    32479.87    30671.63   1013.52 o 
  20   3   2      292.02      305.93      9.96 o 
  21   3   2    12006.57    11452.40    333.95 o 
  22   3   2        1.43        6.46      3.42 o 
  23   3   2     5285.02     4994.57    141.27 o 
  24   3   2       75.31       93.25      8.49 o 
  25   3   2     8382.72     8714.76    328.27 o 
  26   3   2       35.42       47.24     10.73 o 
  27   3   2    25262.05    25965.91   1411.50 o 
  28   3   2     3030.74     3090.95    123.97 o 
  29   3   2    13691.50    16063.64   2116.49 o 
  30   3   2      577.04      580.21     38.29 o 
  31   3   2    18478.50    19738.99   1267.52 o 
  32   3   2      944.23      955.74     56.24 o 
  33   3   2    22466.97    23047.97   1408.89 o 
  34   3   2     1651.31     1597.09     75.34 o 
  35   3   2    13334.50    14695.66   1327.52 o 
  36   3   2      150.48      142.64     22.77 o 
  37   3   2     3501.64     4135.51    499.80 o 
  38   3   2       54.50       66.72     13.41 o 
  39   3   2     2152.50     1944.72     84.57 o 
  40   3   2      274.65      282.48     32.62 o 
  41   3   2     3332.10     3203.51    177.35 o 
   0   4   2    19063.88    17825.04    681.61 o 
   1   4   2      579.10      491.20     15.87 o 
   2   4   2    37701.60    33693.34    958.31 o 
   3   4   2    13164.34    12652.49    345.75 o 
   4   4   2    27699.00    24006.80    710.17 o 
   5   4   2       42.54       34.05      2.90 o 
   6   4   2     6253.53     5532.47    174.96 o 
   7   4   2        4.76       22.99      3.52 o 
   8   4   2     5157.82     4866.75    138.29 o 
   9   4   2        3.58       57.97      9.38 o 
  10   4   2    15249.13    13703.49    390.73 o 
  11   4   2     1149.16     1127.40     31.18 o 
  12   4   2    25316.71    22328.08    659.45 o 
  13   4   2     2725.52     2329.27     71.53 o 
  14   4   2    22281.77    19388.97    682.49 o 
  15   4   2        8.96       48.24      5.01 o 
  16   4   2    31959.24    29674.01    896.05 o 
  17   4   2     1962.18     1707.57     54.83 o 
  18   4   2    29368.54    26562.64    945.53 o 
  19   4   2      933.92      919.63     23.13 o 
  20   4   2    21011.25    20432.15    740.69 o 
  21   4   2     4659.24     4622.39    135.24 o 
  22   4   2    11321.32    11387.42    389.89 o 
  23   4   2       11.80       30.20      6.16 o 
  24   4   2     1589.27     1620.56     51.92 o 
  25   4   2     3047.82     3066.07    112.94 o 
  26   4   2     7583.98     7787.58    314.86 o 
  27   4   2     2551.94     2550.93     96.61 o 
  28   4   2    12674.61    12966.54    634.24 o 
  29   4   2      674.29      672.05     37.43 o 
  30   4   2    17350.73    17839.66   1023.32 o 
  31   4   2      157.47      206.58     23.81 o 
  32   4   2     9973.06    10535.77    614.57 o 
  33   4   2     1181.03     1306.50     73.21 o 
  34   4   2     9977.63    10456.30    570.05 o 
  35   4   2        6.51        9.21     12.35 o 
  36   4   2     3933.80     3687.15    174.34 o 
  37   4   2      243.67      240.32     25.97 o 
  38   4   2     1189.86     1100.41     51.16 o 
  39   4   2      437.16      398.08     27.94 o 
  40   4   2     1456.69     1312.36     77.08 o 
   1   5   2    16819.68    15809.85    352.34 o 
   2   5   2     3315.86     2919.84     59.56 o 
   3   5   2    36865.37    34119.77    922.85 o 
   4   5   2       81.94       80.09      4.13 o 
   5   5   2    21839.42    20448.93    512.03 o 
   6   5   2     7917.88     7819.81    179.71 o 
   7   5   2     3974.94     3909.65     90.65 o 
   8   5   2      433.38      387.86     10.39 o 
   9   5   2     4031.93     3784.50     87.56 o 
  10   5   2     1893.57     1893.70     41.41 o 
  11   5   2    17780.06    16601.61    471.95 o 
  12   5   2     1003.47      786.85     22.07 o 
  13   5   2    18677.16    17878.78    441.26 o 
  14   5   2     1354.83     1267.82     31.48 o 
  15   5   2    12436.38    11511.13    342.60 o 
  16   5   2      370.01      366.86     13.96 o 
  17   5   2    16097.03    15785.56    584.93 o 
  18   5   2     2209.93     2137.23     61.28 o 
  19   5   2    24901.70    24867.58   1066.33 o 
  20   5   2       34.36       54.97      8.16 o 
  21   5   2     1044.72     1088.89     34.86 o 
  22   5   2        9.20       21.10      7.91 o 
  23   5   2      307.30      392.44     36.25 o 
  24   5   2     1002.37     1069.87     39.47 o 
  25   5   2     4942.76     4904.26    175.25 o 
  26   5   2        3.72       13.45     10.08 o 
  27   5   2     6254.23     6354.81    255.67 o 
  28   5   2      415.93      431.09     27.56 o 
  29   5   2     4123.81     4166.37    158.94 o 
  30   5   2       64.84       85.72     17.45 o 
  31   5   2     6301.63     6467.65    274.44 o 
  32   5   2      207.54      228.21     20.61 o 
  33   5   2     5337.09     5502.89    253.06 o 
  34   5   2      706.66      769.00     42.10 o 
  35   5   2     6149.50     5898.98    284.41 o 
  36   5   2       68.74       49.49     14.11 o 
  37   5   2     1322.76     1228.98     56.33 o 
  38   5   2       37.18       50.63     13.33 o 
  39   5   2      315.86      289.73     28.77 o 
   0   6   2    18727.93    17693.64    574.58 o 
   1   6   2     1273.88     1108.06     22.53 o 
   2   6   2    10318.27     9495.23    196.55 o 
   3   6   2     1945.76     1887.36     32.58 o 
   4   6   2     6202.00     6157.90    110.91 o 
   5   6   2       24.07       53.64      7.51 o 
   6   6   2      205.37      235.24      9.10 o 
   7   6   2      183.06      183.35      7.43 o 
   8   6   2     1997.21     2127.45     45.09 o 
   9   6   2      170.78      168.43      7.47 o 
  10   6   2     2336.54     2447.99     60.81 o 
  11   6   2      553.94      495.01     16.22 o 
  12   6   2     4245.15     4215.05    111.12 o 
  13   6   2     1187.52     1183.60     32.55 o 
  14   6   2    11425.43    11322.06    390.28 o 
  15   6   2       11.46       16.26      7.38 o 
  16   6   2     9040.35     9298.97    325.21 o 
  17   6   2      643.04      662.97     26.69 o 
  18   6   2     6194.74     6384.72    209.77 o 
  19   6   2     1113.21     1196.97     41.59 o 
  20   6   2     6822.59     6942.27    234.38 o 
  21   6   2       47.27       48.67      9.58 o 
  22   6   2      646.28      674.49     28.85 o 
  23   6   2      227.17      233.11     16.72 o 
  24   6   2      428.90      497.80     24.23 o 
  25   6   2      776.14      802.26     32.98 o 
  26   6   2      111.08      159.01     16.45 o 
  27   6   2       94.49       96.85     14.71 o 
  28   6   2     5255.37     5417.40    211.07 o 
  29   6   2        8.98       15.01     10.12 o 
  30   6   2     5956.61     6090.89    237.53 o 
  31   6   2       32.85       37.36     10.14 o 
  32   6   2     3148.06     3138.79    111.04 o 
  33   6   2      684.28      733.59     40.82 o 
  34   6   2     2102.56     2090.51     87.94 o 
  35   6   2      159.76      137.71     14.88 o 
  36   6   2     1432.09     1370.08     67.67 o 
  37   6   2      127.66      129.73     15.68 o 
   1   7   2     4685.85     4805.09    122.46 o 
   2   7   2       26.83       53.13      8.02 o 
   3   7   2     1165.93     1224.65     33.45 o 
   4   7   2     3359.96     3441.91     94.80 o 
   5   7   2      391.82      451.83     17.01 o 
   6   7   2     1070.60     1090.14     32.15 o 
   7   7   2      271.75      381.76     24.35 o 
   8   7   2      169.90      217.12     11.22 o 
   9   7   2     1141.02     1236.24     35.42 o 
  10   7   2      897.29      871.55     27.15 o 
  11   7   2       47.31      171.43     17.60 o 
  12   7   2      363.37      357.07     15.42 o 
  13   7   2     4084.36     4019.93    119.00 o 
  14   7   2       98.66      137.13     12.55 o 
  15   7   2     6422.58     6195.63    208.07 o 
  16   7   2        5.68        9.54      7.40 o 
  17   7   2     4834.03     4717.38    162.37 o 
  18   7   2      474.45      492.84     26.13 o 
  19   7   2      432.16      466.55     25.75 o 
  20   7   2      691.68      731.07     35.94 o 
  21   7   2      451.49      507.67     25.94 o 
  22   7   2       93.32       99.99     12.75 o 
  23   7   2       92.08      164.66     16.55 o 
  24   7   2       37.73       54.91     12.12 o 
  25   7   2      368.70      346.51     22.29 o 
  26   7   2      153.11      143.92     16.09 o 
  27   7   2      799.05      783.55     36.80 o 
  28   7   2      329.09      323.97     25.83 o 
  29   7   2     1645.08     1578.80     66.11 o 
  30   7   2      308.80      295.82     19.06 o 
  31   7   2     2277.02     2208.36     77.18 o 
  32   7   2       84.40       83.32     10.36 o 
  33   7   2     2716.57     2214.80    178.32 o 
  34   7   2      859.00      807.30     43.91 o 
   0   8   2     9991.92    10312.86    508.36 o 
   1   8   2      550.36      592.06     23.30 o 
   2   8   2     2928.32     3081.86     90.02 o 
   3   8   2       23.64       42.48      7.99 o 
   4   8   2     1145.81     1170.78     35.55 o 
   5   8   2      253.18      232.97     13.10 o 
   6   8   2        5.77       62.58      8.48 o 
   7   8   2      388.84      407.91     17.27 o 
   8   8   2      443.73      430.24     20.29 o 
   9   8   2       87.56      113.53     10.82 o 
  10   8   2       17.03      113.55     16.10 o 
  11   8   2      240.89      255.01     14.26 o 
  12   8   2        2.28       82.43     18.14 o 
  13   8   2        2.26        9.33      7.78 o 
  14   8   2     1342.97     1405.29     56.58 o 
  15   8   2       11.77       19.34     10.52 o 
  16   8   2     2030.01     2064.12     76.52 o 
  17   8   2       11.51       14.28     10.33 o 
  18   8   2        5.18       32.57     11.19 o 
  19   8   2      737.12      739.19     32.91 o 
  20   8   2      551.42      608.03     28.34 o 
  21   8   2     1643.86     1618.91     57.19 o 
  22   8   2        6.19       66.46     15.56 o 
  23   8   2       19.68       35.72     10.75 o 
  24   8   2     1327.06     1320.46     52.00 o 
  25   8   2     2106.97     2003.15     72.62 o 
  26   8   2      282.03      339.60     20.61 o 
  27   8   2     2156.47     1907.73     65.05 o 
  28   8   2       10.83       22.94     10.27 o 
  29   8   2       62.20       44.01     10.88 o 
  30   8   2     1542.09     1432.58     53.30 o 
  31   8   2       34.72       18.77      7.63 o 
  32   8   2     1173.90     1039.21    120.98 o 
   1   9   2      517.48      622.24     28.50 o 
   2   9   2        9.82       15.94      7.81 o 
   3   9   2       15.51       99.06     19.65 o 
   4   9   2      435.90      429.19     20.47 o 
   5   9   2      220.68      245.62     14.12 o 
   6   9   2      318.39      347.26     17.73 o 
   7   9   2     1931.81     1912.36     59.23 o 
   8   9   2        0.95       12.21      6.85 o 
   9   9   2      525.29      536.56     23.47 o 
  10   9   2      761.41      749.12     28.87 o 
  11   9   2      452.63      568.88     28.45 o 
  12   9   2       13.75       25.75     11.60 o 
  13   9   2      300.46      319.02     22.87 o 
  14   9   2       34.85       52.87     12.78 o 
  15   9   2      338.16      407.72     24.74 o 
  16   9   2      152.14      152.71     16.59 o 
  17   9   2      312.91      345.22     22.78 o 
  18   9   2     1098.26     1051.88     44.69 o 
  19   9   2      713.15      744.71     34.82 o 
  20   9   2      564.69      633.88     35.40 o 
  21   9   2     1554.02     1491.16     57.20 o 
  22   9   2      222.14      226.40     17.81 o 
  23   9   2      794.86      868.41     38.46 o 
  24   9   2       38.26       33.87     11.74 o 
  25   9   2      432.02      486.13     27.53 o 
  26   9   2      287.01      249.48     16.51 o 
  27   9   2      347.40      374.91     25.72 o 
  28   9   2      193.27      194.81     18.74 o 
   0  10   2      216.97      231.84     23.67 o 
   1  10   2      536.66      540.05     25.74 o 
   2  10   2     1505.04     1537.41     54.87 o 
   3  10   2      630.75      663.82     29.52 o 
   4  10   2     3120.64     3158.45    100.57 o 
   5  10   2       74.25       94.39     11.97 o 
   6  10   2     4425.85     4753.38    306.29 o 
   7  10   2       84.85       84.43     10.28 o 
   8  10   2     2566.26     2549.25     77.88 o 
   9  10   2      796.84      761.80     29.25 o 
  10  10   2     2435.15     2478.12     93.64 o 
  11  10   2       98.39      119.73     16.03 o 
  12  10   2      880.29      936.54     41.88 o 
  13  10   2       82.41       94.82     24.67 o 
  14  10   2       30.68       70.68     12.59 o 
  15  10   2       84.31       97.92     13.38 o 
  16  10   2       52.67       80.89     12.72 o 
  17  10   2       29.13       28.05     10.49 o 
  18  10   2      188.64      234.04     17.62 o 
  19  10   2       35.33       34.17     10.75 o 
  20  10   2      754.61      797.68     32.33 o 
  21  10   2      424.88      439.57     25.08 o 
  22  10   2     1177.71     1229.98     47.69 o 
  23  10   2        8.19        8.11     10.02 o 
   1  11   2     1841.86     1778.11     56.49 o 
   2  11   2        9.32        7.83      6.31 o 
   3  11   2      917.73      910.76     31.50 o 
   4  11   2       23.75       18.51      7.31 o 
   5  11   2     3728.11     3529.70    120.91 o 
   6  11   2       56.91       71.87     10.38 o 
   7  11   2     4192.23     3928.90    135.33 o 
   8  11   2        5.68        4.57      6.07 o 
   9  11   2     4231.39     3922.19    132.86 o 
  10  11   2      625.19      586.43     26.46 o 
  11  11   2     2838.61     2686.80     89.91 o 
  12  11   2      127.82       98.69     11.92 o 
  13  11   2      688.74      740.96     29.98 o 
  14  11   2       12.07        7.57      6.60 o 
  15  11   2      409.61      375.90     18.61 o 
  16  11   2       39.16       72.31     22.12 o 
   1   1   3     2179.74     2614.33     33.98 o 
   2   1   3      258.39      426.94      6.95 o 
   3   1   3       98.75      133.63      5.20 o 
   4   1   3     2621.93     3471.34     49.13 o 
   5   1   3       27.22       96.19      7.67 o 
   6   1   3      935.80     1055.45     16.21 o 
   7   1   3     9097.33    11044.81    195.51 o 
   8   1   3     1865.55     2200.99     38.85 o 
   9   1   3     4549.97     5299.85    106.96 o 
  10   1   3     2789.17     3323.05     69.29 o 
  11   1   3     3996.18     4375.16     90.38 o 
  12   1   3       15.69       33.39      6.56 o 
  13   1   3       30.49       68.82      5.16 o 
  14   1   3     1944.35     2049.01     52.00 o 
  15   1   3      371.99      400.17     12.52 o 
  16   1   3      282.18      346.54     13.71 o 
  17   1   3     1363.00     1398.24     37.75 o 
  18   1   3     1562.08     1604.27     44.37 o 
  19   1   3     1588.46     1629.02     44.37 o 
  20   1   3      702.25      637.21     25.21 o 
  21   1   3     6496.33     6386.34    259.10 o 
  22   1   3     4169.32     4084.31    200.49 o 
  23   1   3     2704.11     2637.96    131.75 o 
  24   1   3      393.08      395.72     18.65 o 
  25   1   3     1642.29     1706.46     61.20 o 
  26   1   3      754.07      718.65     70.45 o 
  27   1   3     2795.73     2894.67    110.72 o 
  28   1   3     3580.09     3536.66    130.05 o 
  29   1   3       69.61       94.31     13.85 o 
  30   1   3     1941.18     1822.84     80.22 o 
  31   1   3       60.42      114.55     17.57 o 
  32   1   3      563.53      592.62     34.94 o 
  33   1   3      432.95      402.09     28.74 o 
  34   1   3       13.69       24.25     10.50 o 
  35   1   3     1216.90     1201.45     65.65 o 
  36   1   3      839.07      858.16     44.92 o 
  37   1   3      193.66      234.01     20.48 o 
  38   1   3      204.00      209.56     17.99 o 
  39   1   3      775.96      752.72     34.39 o 
  40   1   3      723.08      799.21     48.79 o 
  41   1   3      213.73      256.22     24.75 o 
   0   2   3     3950.54     4170.21     94.87 o 
   1   2   3     6586.52     7887.01    125.91 o 
   2   2   3     2374.28     3113.74     42.47 o 
   3   2   3    16424.04    19237.88    404.07 o 
   4   2   3     8220.61     9125.85    157.87 o 
   5   2   3     2272.66     2254.03     43.43 o 
   6   2   3    11307.61    13062.94    268.63 o 
   7   2   3     1781.98     2172.85     56.09 o 
   8   2   3    11388.75    12728.45    327.82 o 
   9   2   3      448.23      410.55      9.66 o 
  10   2   3    11325.09    13015.43    327.36 o 
  11   2   3       12.99       30.30      3.18 o 
  12   2   3     9133.21     9867.45    235.06 o 
  13   2   3     3602.70     3717.82     72.22 o 
  14   2   3     5573.86     5728.11    115.60 o 
  15   2   3      969.88     1223.80     22.92 o 
  16   2   3     8434.94     8587.65    175.04 o 
  17   2   3     1291.07     1247.80     22.59 o 
  18   2   3     4532.11     4551.72     93.44 o 
  19   2   3       57.70       83.81      7.17 o 
  20   2   3     5666.08     5817.93    170.08 o 
  21   2   3     4246.65     4240.75    136.78 o 
  22   2   3     4485.26     4624.90    136.84 o 
  23   2   3      649.29      641.75     24.98 o 
  24   2   3     4575.83     4674.70    168.48 o 
  25   2   3     4145.36     3942.51    141.77 o 
  26   2   3     3828.43     4007.80    147.63 o 
  27   2   3     2318.12     2284.28     83.24 o 
  28   2   3      508.82      545.00     32.14 o 
  29   2   3     2015.99     2067.16     85.50 o 
  30   2   3     3744.79     4273.15    465.13 o 
  31   2   3       54.92       98.57     16.87 o 
  32   2   3     2203.62     2219.06     93.06 o 
  33   2   3      624.49      701.70     46.67 o 
  34   2   3      762.97      829.78     46.85 o 
  35   2   3      534.61      531.50     35.08 o 
  36   2   3      726.81      800.44     48.77 o 
  37   2   3     1033.21     1107.48     53.15 o 
  38   2   3     2154.61     2284.20     94.06 o 
  39   2   3      171.68      146.63     15.03 o 
  40   2   3      821.02      862.51     65.34 o 
  41   2   3     1021.86      936.26     59.43 o 
   1   3   3    19913.52    20362.09    434.45 o 
   2   3   3     5517.97     5974.17    115.78 o 
   3   3   3    21224.88    21676.69    452.67 o 
   4   3   3     2138.24     2301.79     37.15 o 
   5   3   3    26335.64    26089.98    642.73 o 
   6   3   3     3205.84     3316.10     74.61 o 
   7   3   3     1798.57     1555.51     44.30 o 
   8   3   3      333.82      419.23     10.98 o 
   9   3   3    11634.02    11546.16    261.01 o 
  10   3   3     4310.50     4615.04     94.76 o 
  11   3   3     8683.12     8380.61    173.86 o 
  12   3   3     2304.44     2326.29     42.38 o 
  13   3   3     7573.35     7785.57    161.96 o 
  14   3   3     3065.70     2981.86     56.66 o 
  15   3   3    15500.48    15677.65    401.24 o 
  16   3   3     1836.82     1735.83     33.83 o 
  17   3   3     5483.08     5216.71    111.82 o 
  18   3   3     4787.43     4921.66    134.38 o 
  19   3   3     4335.23     4063.29    113.50 o 
  20   3   3     1397.30     1336.95     39.16 o 
  21   3   3     6725.77     6515.78    219.24 o 
  22   3   3       62.61       74.95      9.25 o 
  23   3   3     9402.25     9420.82    348.13 o 
  24   3   3      842.81      845.44     33.67 o 
  25   3   3     8979.49     9264.60    361.39 o 
  26   3   3      449.75      496.98     23.60 o 
  27   3   3     4484.07     4777.45    181.12 o 
  28   3   3      717.72      852.64    111.31 o 
  29   3   3     4754.17     5292.92    262.46 o 
  30   3   3        9.90       18.53     15.05 o 
  31   3   3     4561.86     4496.33    205.30 o 
  32   3   3       43.63       59.14     18.78 o 
  33   3   3     3560.29     3718.11    170.81 o 
  34   3   3      269.66      256.28     25.55 o 
  35   3   3     3234.28     3476.76    150.66 o 
  36   3   3      438.52      603.17    102.71 o 
  37   3   3     1756.36     2026.41    240.61 o 
  38   3   3      295.99      353.48     25.69 o 
  39   3   3     2304.61     2078.94    153.71 o 
  40   3   3       74.58      123.66     25.04 o 
   0   4   3    56348.05    51096.79   2113.76 o 
   1   4   3     4920.56     4649.55    111.99 o 
   2   4   3    21873.73    20156.69    481.36 o 
   3   4   3      195.44      200.52     10.71 o 
   4   4   3    22583.11    20544.11    534.47 o 
   5   4   3      182.44      219.27      6.77 o 
   6   4   3    20011.07    18684.29    503.29 o 
   7   4   3       18.52       47.40      4.35 o 
   8   4   3    22249.19    20020.64    672.29 o 
   9   4   3       88.31       95.59      5.70 o 
  10   4   3    14919.29    13894.24    375.66 o 
  11   4   3       61.97       75.31      4.28 o 
  12   4   3    16173.69    14842.51    360.30 o 
  13   4   3       92.98       86.30      7.63 o 
  14   4   3    10203.82     9429.50    271.83 o 
  15   4   3      885.62      791.71     27.43 o 
  16   4   3     8936.13     8269.57    220.39 o 
  17   4   3      320.04      369.04     14.83 o 
  18   4   3     7380.01     6849.07    210.09 o 
  19   4   3      325.63      350.07     16.56 o 
  20   4   3    12352.26    12232.18    452.08 o 
  21   4   3     2035.84     1976.23     59.21 o 
  22   4   3     4599.04     4689.27    145.65 o 
  23   4   3      274.62      300.64     14.79 o 
  24   4   3     3047.93     3169.86    102.30 o 
  25   4   3      459.12      452.74     23.28 o 
  26   4   3    11153.27    11435.85    474.59 o 
  27   4   3      257.51      268.20     18.90 o 
  28   4   3    10247.71    10650.63    465.55 o 
  29   4   3     1243.54     1231.99     55.57 o 
  30   4   3     9662.11    10081.97    520.12 o 
  31   4   3      930.03      940.86     52.30 o 
  32   4   3     5457.12     5664.18    261.26 o 
  33   4   3       17.74       22.43     15.49 o 
  34   4   3     6026.41     5916.77    293.67 o 
  35   4   3      168.64      182.18     24.19 o 
  36   4   3     6933.68     6910.44    340.50 o 
  37   4   3      591.76      567.39     35.29 o 
  38   4   3     3091.94     3034.45    132.88 o 
  39   4   3       10.29       12.37      8.32 o 
   1   5   3    13949.23    11755.51    257.02 o 
   2   5   3      164.68      190.47      5.83 o 
   3   5   3    19969.17    17890.93    437.34 o 
   4   5   3       21.96       26.63      3.36 o 
   5   5   3    27634.69    24446.24    749.07 o 
   6   5   3      642.34      517.35     16.93 o 
   7   5   3    24410.35    21452.29    718.65 o 
   8   5   3        0.85       10.65      3.49 o 
   9   5   3    26971.09    23904.44    745.74 o 
  10   5   3      784.58      819.97     30.37 o 
  11   5   3    23648.79    22376.79    855.02 o 
  12   5   3       50.08       74.57      8.41 o 
  13   5   3    19854.35    18567.93    672.24 o 
  14   5   3       63.44       84.44      6.04 o 
  15   5   3     9833.54     9882.77    281.49 o 
  16   5   3     1176.42     1103.34     33.37 o 
  17   5   3    17186.50    16703.14    612.12 o 
  18   5   3      160.68      149.21     11.06 o 
  19   5   3    10399.93    10286.01    370.03 o 
  20   5   3       26.53       32.98      8.84 o 
  21   5   3    15401.04    15060.76    627.86 o 
  22   5   3       26.80       48.93     10.25 o 
  23   5   3     7170.50     7408.41    266.60 o 
  24   5   3      224.88      260.47     17.23 o 
  25   5   3    15581.61    15847.27    673.18 o 
  26   5   3      526.44      543.34     34.36 o 
  27   5   3    11561.33    12065.89    586.86 o 
  28   5   3        1.94       10.81     11.23 o 
  29   5   3     7306.01     7724.69    343.61 o 
  30   5   3      698.27      723.19     41.25 o 
  31   5   3     6762.18     7111.74    308.38 o 
  32   5   3      154.74      172.82     24.40 o 
  33   5   3     4295.78     4382.34    191.46 o 
  34   5   3      278.87      242.07     21.02 o 
  35   5   3     7831.55     7766.47    390.62 o 
  36   5   3       21.79       22.52     12.89 o 
  37   5   3     5178.09     5275.72    234.69 o 
   0   6   3     8058.91     7783.08    241.19 o 
   1   6   3     1867.33     1821.76     35.96 o 
   2   6   3    14927.51    14644.98    379.10 o 
   3   6   3     3106.21     3017.46     63.34 o 
   4   6   3    23500.15    22097.76    692.93 o 
   5   6   3      812.98      789.26     25.47 o 
   6   6   3    22702.32    21337.68    685.75 o 
   7   6   3        0.77       13.71      5.35 o 
   8   6   3    18525.58    17250.24    626.02 o 
   9   6   3      323.66      310.92     16.94 o 
  10   6   3    30654.66    30502.14   1450.10 o 
  11   6   3       57.06       76.18     10.45 o 
  12   6   3    18336.82    17849.08    695.19 o 
  13   6   3      100.55      126.70     11.50 o 
  14   6   3    17332.36    17333.53    676.55 o 
  15   6   3       48.07       59.82     10.33 o 
  16   6   3    10966.71    10877.91    400.03 o 
  17   6   3     1905.64     1843.51     61.72 o 
  18   6   3    16724.81    16643.17    681.34 o 
  19   6   3      273.36      247.59     18.80 o 
  20   6   3    16659.68    16799.38    731.07 o 
  21   6   3     3010.97     2951.32    111.78 o 
  22   6   3    29123.72    29896.13   1623.53 o 
  23   6   3      336.99      402.30     30.58 o 
  24   6   3    20818.76    21704.49   1072.65 o 
  25   6   3      802.76      849.54     38.99 o 
  26   6   3    14968.20    15413.85    691.27 o 
  27   6   3      157.28      146.71     17.41 o 
  28   6   3     5898.75     6397.08    253.61 o 
  29   6   3       18.48       29.88     12.33 o 
  30   6   3     5958.86     6216.24    257.33 o 
  31   6   3       69.31       74.74     13.07 o 
  32   6   3     3042.18     3297.36    138.98 o 
  33   6   3      291.81      315.43     22.54 o 
  34   6   3     4030.08     4051.91    164.45 o 
  35   6   3      418.19      470.89     29.34 o 
  36   6   3     3467.54     3230.51    150.25 o 
   1   7   3    11982.88    11741.32    380.77 o 
   2   7   3     1280.22     1280.06     39.85 o 
   3   7   3    12358.59    12431.59    408.37 o 
   4   7   3      118.44      132.10     10.36 o 
   5   7   3    27361.18    26557.25   1070.67 o 
   6   7   3     1284.09     1342.09     43.88 o 
   7   7   3    23462.08    23140.77    941.31 o 
   8   7   3       39.38       51.75     10.80 o 
   9   7   3    26679.44    26446.32   1172.87 o 
  10   7   3      912.95      865.16     33.20 o 
  11   7   3    17971.10    17864.24    715.39 o 
  12   7   3      183.85      228.92     16.76 o 
  13   7   3    21564.75    21610.70    913.61 o 
  14   7   3      704.76      696.63     30.22 o 
  15   7   3    12646.54    12481.59    478.58 o 
  16   7   3      867.41      817.52     32.90 o 
  17   7   3    14386.75    14026.83    558.95 o 
  18   7   3     2380.97     2206.99     74.33 o 
  19   7   3    13699.85    13446.93    527.98 o 
  20   7   3      539.58      556.51     29.28 o 
  21   7   3    12622.83    12514.13    542.93 o 
  22   7   3       65.53       74.40     15.66 o 
  23   7   3    11811.59    12314.66    558.46 o 
  24   7   3      721.44      747.17     40.23 o 
  25   7   3    13879.37    14440.26    681.16 o 
  26   7   3      265.68      270.36     21.78 o 
  27   7   3    10193.18    10466.82    447.56 o 
  28   7   3        6.82       13.56     10.46 o 
  29   7   3     9032.50     8770.21    380.02 o 
  30   7   3       14.76       12.48      8.30 o 
  31   7   3     4746.42     4801.80    203.64 o 
  32   7   3      601.03      547.30     38.50 o 
  33   7   3     6829.38     6711.77    310.38 o 
   0   8   3    27051.05    28061.28   1824.25 o 
   1   8   3      368.89      370.69     23.60 o 
   2   8   3    20068.62    20316.05    842.88 o 
   3   8   3      228.75      239.34     18.61 o 
   4   8   3    14643.91    14257.88    538.28 o 
   5   8   3      397.16      450.02     25.20 o 
   6   8   3    14219.89    14250.68    539.73 o 
   7   8   3       22.76       41.63     11.19 o 
   8   8   3    25416.59    25459.86   1186.70 o 
   9   8   3       19.99       38.40     11.50 o 
  10   8   3    14351.72    14997.39    612.60 o 
  11   8   3      274.37      305.39     20.97 o 
  12   8   3    14442.28    14455.64    578.98 o 
  13   8   3       20.57       40.23     11.76 o 
  14   8   3    10403.99    10523.97    392.13 o 
  15   8   3      170.62      150.37     14.33 o 
  16   8   3    10409.47    10417.15    388.62 o 
  17   8   3      707.28      717.91     29.68 o 
  18   8   3     8148.77     8425.36    314.84 o 
  19   8   3      389.33      388.05     22.77 o 
  20   8   3     9902.73    10111.22    388.71 o 
  21   8   3       45.76       64.82     13.64 o 
  22   8   3    11018.94    11539.39    481.14 o 
  23   8   3        3.68       11.54      9.85 o 
  24   8   3     7261.28     7376.41    294.15 o 
  25   8   3     1431.35     1417.93     57.49 o 
  26   8   3     8660.54     8989.92    399.56 o 
  27   8   3     1728.65     1621.50     60.63 o 
  28   8   3    12179.49    11772.56    495.73 o 
  29   8   3       67.98       57.45     10.79 o 
  30   8   3     7363.17     7378.73    327.61 o 
   1   9   3    11918.93    12174.59    471.04 o 
   2   9   3      111.11      101.33     13.69 o 
   3   9   3    16999.04    17333.44    768.36 o 
   4   9   3       91.61       94.98     13.50 o 
   5   9   3    13023.70    13427.86    532.37 o 
   6   9   3        8.46       13.00     10.62 o 
   7   9   3    15785.71    16072.68    696.49 o 
   8   9   3       54.37       68.60     13.57 o 
   9   9   3    10626.26    10811.99    404.53 o 
  10   9   3      250.46      265.55     18.86 o 
  11   9   3    10382.57    10526.33    393.07 o 
  12   9   3      262.19      270.35     21.08 o 
  13   9   3    10519.10    10793.23    421.14 o 
  14   9   3        7.12        8.62      8.92 o 
  15   9   3     8066.94     8473.76    314.19 o 
  16   9   3        2.03        7.77      8.93 o 
  17   9   3     8566.16     8904.70    373.05 o 
  18   9   3       28.08       21.30     10.36 o 
  19   9   3     5417.20     5613.06    202.62 o 
  20   9   3       54.61       41.37     10.54 o 
  21   9   3     5387.83     5529.18    195.58 o 
  22   9   3      147.17      137.85     14.96 o 
  23   9   3    10894.66    11110.28    508.01 o 
  24   9   3        4.12        5.77      9.78 o 
  25   9   3     9229.13     9378.45    412.37 o 
  26   9   3      273.95      244.69     22.76 o 
   0  10   3     4548.53     4662.07    222.75 o 
   1  10   3      186.54      189.68     15.36 o 
   2  10   3     5553.56     5782.22    213.30 o 
   3  10   3      709.94      705.58     34.76 o 
   4  10   3     7716.38     7821.51    287.65 o 
   5  10   3        0.89       11.92     10.64 o 
   6  10   3    10378.42    10765.64    446.62 o 
   7  10   3        6.57        8.71      8.97 o 
   8  10   3    13932.22    14318.47    599.25 o 
   9  10   3      429.73      387.90     23.90 o 
  10  10   3    10503.43    10748.76    419.07 o 
  11  10   3        1.27       14.88      8.60 o 
  12  10   3     7890.17     8016.65    305.28 o 
  13  10   3       95.94      106.27     13.93 o 
  14  10   3     7314.55     7344.29    276.55 o 
  15  10   3        1.87        5.86      7.85 o 
  16  10   3     4591.93     4615.94    159.36 o 
  17  10   3       14.73       15.55      8.35 o 
  18  10   3     5510.50     5498.30    194.29 o 
  19  10   3       10.64        7.23      6.98 o 
  20  10   3     4615.25     4715.61    187.72 o 
  21  10   3      399.19      364.27     25.11 o 
   1  11   3     3850.87     3765.52    124.60 o 
   2  11   3       18.45       18.08      7.62 o 
   3  11   3     4143.91     4192.21    152.62 o 
   4  11   3       32.24       23.83      9.90 o 
   5  11   3     5392.92     5409.46    202.10 o 
   6  11   3       28.65       17.60      8.45 o 
   7  11   3     7435.28     7335.29    264.62 o 
   8  11   3       28.61       21.73      8.09 o 
   9  11   3     8159.08     7781.87    360.00 o 
  10  11   3       40.34       31.84     12.68 o 
  11  11   3     5019.71     5015.97    198.61 o 
  12  11   3       61.53       45.33     11.29 o 
  13  11   3     3691.71     3853.34    141.40 o 
  14  11   3      469.02      446.28     27.37 o 
   0   0   4    53465.63    63828.31   4086.20 o 
   1   0   4      194.27      250.32     10.54 o 
   2   0   4    56783.22    66551.50   3261.44 o 
   3   0   4     1712.45     2104.07     48.37 o 
   4   0   4    53742.04    65492.76   3330.27 o 
   5   0   4    19645.94    24836.53    933.03 o 
   6   0   4    59301.09    69519.73   3742.56 o 
   7   0   4     5793.26     6889.80    173.93 o 
   8   0   4    38293.39    44089.11   1927.62 o 
   9   0   4       16.76       53.00     15.35 o 
  10   0   4    33113.55    37588.92   1687.30 o 
  11   0   4      614.62      598.64     18.14 o 
  12   0   4    55549.80    58020.37   3022.03 o 
  13   0   4      184.56      231.41     11.39 o 
  14   0   4    34136.15    35181.55   1609.48 o 
  15   0   4      330.66      357.58     14.54 o 
  16   0   4    43013.39    43882.74   2156.17 o 
  17   0   4      109.68      139.51     10.98 o 
  18   0   4    35825.61    37505.13   2056.83 o 
  19   0   4     2973.09     3047.01    132.08 o 
  20   0   4    34527.15    32568.10   2074.04 o 
  21   0   4    12756.62    12214.42    648.77 o 
  22   0   4    14876.46    13937.86    883.79 o 
  23   0   4      221.28      235.27     23.88 o 
  24   0   4     5860.14     5938.02    318.74 o 
  25   0   4     4105.15     4008.73    209.70 o 
  26   0   4     6201.24     6129.25    340.47 o 
  27   0   4     8260.29     8194.50    483.95 o 
  28   0   4    26934.90    26866.19   2093.21 o 
  29   0   4     1895.77     1963.31    120.45 o 
  30   0   4    15282.63    15659.56   1061.82 o 
  31   0   4      119.49      161.90     25.44 o 
  32   0   4    22929.13    23395.16   1760.74 o 
  33   0   4       31.99       34.65     14.82 o 
  34   0   4    12601.12    12447.95    777.68 o 
  35   0   4     2687.58     2539.60    130.12 o 
  36   0   4     8424.08     8674.48    579.02 o 
  37   0   4     5131.55     5063.22    315.00 o 
  38   0   4     5238.05     4874.36    312.22 o 
  39   0   4       19.48       26.95      8.81 o 
  40   0   4     3148.06     3001.25    217.60 o 
   1   1   4    43687.92    50726.98   1559.64 o 
   2   1   4       18.39       75.79      6.38 o 
   3   1   4    73123.98    82667.34   3074.47 o 
   4   1   4     3905.06     4556.23     80.51 o 
   5   1   4    36015.63    42528.53   1284.75 o 
   6   1   4     7315.45     8545.09    159.23 o 
   7   1   4    19527.49    22259.95    531.73 o 
   8   1   4       28.03      109.12     11.74 o 
   9   1   4    10863.08    11252.17    245.68 o 
  10   1   4     4796.43     5096.29     91.14 o 
  11   1   4    38975.22    41786.34   1319.66 o 
  12   1   4      697.36      713.20     13.57 o 
  13   1   4    35259.32    36612.04   1168.70 o 
  14   1   4     3545.96     4053.35     85.64 o 
  15   1   4    38808.05    39491.41   1315.56 o 
  16   1   4      217.60      230.16      8.86 o 
  17   1   4    36032.44    36945.25   1381.57 o 
  18   1   4      159.46      206.43     14.35 o 
  19   1   4    43490.75    44519.70   1923.02 o 
  20   1   4     7364.94     7304.84    224.59 o 
  21   1   4    18669.45    17575.75    762.48 o 
  22   1   4     4846.35     4661.02    175.26 o 
  23   1   4    15170.69    15038.46   1066.70 o 
  24   1   4      457.87      442.65     22.41 o 
  25   1   4    13108.91    12978.21    718.74 o 
  26   1   4     1196.74     1085.61     51.20 o 
  27   1   4    25598.18    26096.12   1512.28 o 
  28   1   4      189.37      170.84     21.73 o 
  29   1   4    13330.70    14139.19    706.84 o 
  30   1   4      327.94      310.14     26.77 o 
  31   1   4     9284.14     9873.92    460.84 o 
  32   1   4       12.01       31.21     14.49 o 
  33   1   4    19143.77    19675.14   1071.64 o 
  34   1   4     2082.62     2120.35     88.33 o 
  35   1   4    14299.88    14371.83    702.58 o 
  36   1   4     2725.75     2745.52    108.79 o 
  37   1   4     5984.59     5711.80    228.85 o 
  38   1   4     1383.14     1285.61     50.80 o 
  39   1   4     2974.69     2783.13    116.62 o 
  40   1   4      223.45      227.51     27.52 o 
   0   2   4    42473.66    48115.11   2042.51 o 
   1   2   4     4053.29     4974.87     78.28 o 
   2   2   4    56644.80    62353.37   2053.37 o 
   3   2   4      323.42      345.43     10.44 o 
   4   2   4    13789.56    14968.65    303.16 o 
   5   2   4       94.61      105.57      7.00 o 
   6   2   4    15059.87    16587.37    348.59 o 
   7   2   4      748.11      833.16     15.90 o 
   8   2   4    16853.48    18409.96    418.02 o 
   9   2   4     1046.84     1080.98     21.44 o 
  10   2   4    20783.06    21280.44    513.84 o 
  11   2   4     3053.09     3077.40     61.48 o 
  12   2   4    26971.69    26807.75    728.21 o 
  13   2   4     1194.56     1225.76     31.22 o 
  14   2   4    42602.32    41996.02   1454.48 o 
  15   2   4       80.49       97.86      6.46 o 
  16   2   4    29373.82    29934.19   1113.40 o 
  17   2   4      931.26     1057.77     29.20 o 
  18   2   4    36822.04    37914.86   1811.88 o 
  19   2   4     3024.96     3173.09     90.22 o 
  20   2   4    25738.20    25356.75   1242.81 o 
  21   2   4      283.54      262.41     16.08 o 
  22   2   4    11220.58    11846.12    915.18 o 
  23   2   4     2096.01     2130.58     76.00 o 
  24   2   4     8750.76     9247.27    793.62 o 
  25   2   4      147.39      171.40     17.44 o 
  26   2   4     9027.91     9388.84    393.30 o 
  27   2   4      696.03      736.08     35.23 o 
  28   2   4    18460.88    18776.78   1000.00 o 
  29   2   4       50.97       51.45     15.68 o 
  30   2   4    21857.75    22689.43   1296.63 o 
  31   2   4      655.84      724.62     41.95 o 
  32   2   4    15750.26    16467.96    855.95 o 
  33   2   4      831.18      821.32     43.04 o 
  34   2   4    11932.75    12534.34    644.23 o 
  35   2   4     1548.26     1698.08     91.34 o 
  36   2   4     8468.06     8519.09    446.72 o 
  37   2   4      821.57      789.35     39.85 o 
  38   2   4     4691.56     4556.30    182.36 o 
  39   2   4      143.41      141.75     14.36 o 
   1   3   4    32433.34    34014.04    894.99 o 
   2   3   4     4595.40     4714.31     81.34 o 
   3   3   4    64170.29    64950.65   2197.36 o 
   4   3   4     2041.47     2125.05     41.51 o 
   5   3   4    30470.84    31369.82    815.17 o 
   6   3   4      329.21      407.82      9.68 o 
   7   3   4    15037.65    14856.13    333.88 o 
   8   3   4      229.86      244.41      6.30 o 
   9   3   4    15180.42    15027.73    350.24 o 
  10   3   4       62.62       63.08      4.97 o 
  11   3   4    19690.12    19905.14    534.97 o 
  12   3   4      135.30       90.77      5.35 o 
  13   3   4    26440.82    27522.94    854.26 o 
  14   3   4     2178.97     2165.36     51.10 o 
  15   3   4    30855.19    31754.57   1240.71 o 
  16   3   4      442.96      433.50     16.73 o 
  17   3   4    29997.22    30210.21   1306.50 o 
  18   3   4     1265.17     1280.99     41.99 o 
  19   3   4    16925.44    16520.16    695.79 o 
  20   3   4      966.25      927.28     34.60 o 
  21   3   4     2484.75     2518.90     80.96 o 
  22   3   4       97.00      117.78     12.15 o 
  23   3   4     5402.02     5381.30    182.40 o 
  24   3   4     1401.06     1390.95     48.34 o 
  25   3   4    11050.80    10931.77    448.13 o 
  26   3   4        6.69       41.25     20.31 o 
  27   3   4     5371.63     5957.20    597.15 o 
  28   3   4        5.12       15.02      9.35 o 
  29   3   4    11697.31    11579.56    511.18 o 
  30   3   4       12.12       35.15     10.90 o 
  31   3   4    17083.40    17060.28    895.26 o 
  32   3   4     1360.67     1429.56     65.71 o 
  33   3   4    12912.77    12875.65    667.59 o 
  34   3   4     1002.78     1345.88    177.25 o 
  35   3   4     6833.89     7589.22    747.00 o 
  36   3   4      196.60      207.54     21.40 o 
  37   3   4     5538.11     5533.80    228.35 o 
  38   3   4       36.30       54.24     18.97 o 
  39   3   4     3176.70     3276.60    233.44 o 
   0   4   4    62749.80    57922.81   2747.11 o 
   1   4   4    15605.29    14248.71    352.95 o 
   2   4   4    37205.84    34417.86    949.67 o 
   3   4   4     4703.05     4393.29    101.71 o 
   4   4   4     9362.87     8807.41    203.73 o 
   5   4   4      685.23      692.98     16.49 o 
   6   4   4     8202.95     7737.92    203.81 o 
   7   4   4      326.28      367.79     10.75 o 
   8   4   4    11468.61    10802.26    267.36 o 
   9   4   4      927.70      878.75     27.31 o 
  10   4   4    11133.27    10722.49    263.66 o 
  11   4   4     1210.59     1141.50     28.90 o 
  12   4   4    10924.26    10484.35    311.46 o 
  13   4   4     2305.21     1967.55     68.09 o 
  14   4   4    22883.20    21065.79    831.01 o 
  15   4   4       50.00      140.46     22.23 o 
  16   4   4    20091.77    20167.63    780.11 o 
  17   4   4     7790.80     7793.51    242.24 o 
  18   4   4     6377.03     6281.93    205.89 o 
  19   4   4     1919.23     1910.22     60.04 o 
  20   4   4    10106.02     9927.83    377.36 o 
  21   4   4      150.79      194.01     14.93 o 
  22   4   4    13118.98    12818.47    516.16 o 
  23   4   4      750.39      737.01     32.10 o 
  24   4   4     9375.52     9379.35    354.75 o 
  25   4   4      655.80      654.02     29.14 o 
  26   4   4     2726.32     2650.64     92.72 o 
  27   4   4      751.28      714.58     32.30 o 
  28   4   4     5317.93     5247.40    189.37 o 
  29   4   4      834.89      837.67     39.86 o 
  30   4   4     8305.36     8347.62    346.56 o 
  31   4   4        8.39       16.26      8.41 o 
  32   4   4     7008.71     7344.57    308.61 o 
  33   4   4     1968.18     2016.92     88.34 o 
  34   4   4     3223.69     3080.21    129.02 o 
  35   4   4      279.84      253.68     24.96 o 
  36   4   4     4647.55     4568.50    206.81 o 
  37   4   4       35.59       28.10     12.72 o 
   1   5   4    10134.55     9246.74    299.47 o 
   2   5   4     4400.33     3920.46    137.54 o 
   3   5   4      632.73      531.56     22.05 o 
   4   5   4     6060.59     5311.89    166.80 o 
   5   5   4     5922.45     5400.80    145.42 o 
   6   5   4      398.85      381.21     13.53 o 
   7   5   4     7560.75     6866.10    230.84 o 
   8   5   4       47.55       58.55      5.17 o 
   9   5   4     3349.19     3110.02    136.82 o 
  10   5   4       31.57       24.76      6.01 o 
  11   5   4     4520.01     3981.57    157.20 o 
  12   5   4     1434.41     1340.15     48.15 o 
  13   5   4     8988.20     8245.20    309.10 o 
  14   5   4     2686.24     2556.79     86.96 o 
  15   5   4    19776.94    17565.47    679.06 o 
  16   5   4     2091.95     1954.21     58.93 o 
  17   5   4    13754.10    12706.34    483.42 o 
  18   5   4     5173.11     4799.03    155.82 o 
  19   5   4     5971.22     5770.70    190.03 o 
  20   5   4      184.87      222.70     14.31 o 
  21   5   4     6736.64     6604.81    223.03 o 
  22   5   4       37.88       31.81      8.82 o 
  23   5   4     1790.04     1765.64     61.18 o 
  24   5   4      312.75      317.81     18.32 o 
  25   5   4     3113.44     3047.07    107.68 o 
  26   5   4       16.19       17.83      8.41 o 
  27   5   4     5379.91     5191.18    199.63 o 
  28   5   4     1419.74     1393.74     55.33 o 
  29   5   4     4290.24     4338.24    161.89 o 
  30   5   4      684.23      649.53     34.73 o 
  31   5   4     4967.74     5083.66    221.94 o 
  32   5   4     1678.14     1672.47     74.72 o 
  33   5   4     5299.04     5376.16    232.38 o 
  34   5   4     1747.59     1752.14     70.86 o 
  35   5   4     2407.35     2418.79    104.74 o 
  36   5   4      519.26      521.57     30.23 o 
   0   6   4    19213.29    18583.45    948.57 o 
   1   6   4      305.55      342.55     16.27 o 
   2   6   4     5741.96     5310.78    194.80 o 
   3   6   4     3117.94     2936.45    117.86 o 
   4   6   4      990.91     1016.12     38.82 o 
   5   6   4      111.33      136.98      8.50 o 
   6   6   4     1398.25     1231.05     54.04 o 
   7   6   4      400.71      374.99     13.77 o 
   8   6   4     1460.62     1435.85     68.86 o 
   9   6   4        1.46        8.56      5.48 o 
  10   6   4     3017.56     2823.75    118.62 o 
  11   6   4      700.68      656.61     29.24 o 
  12   6   4     1568.28     1392.01     48.68 o 
  13   6   4     1109.23     1032.55     36.72 o 
  14   6   4     5859.59     5356.52    211.55 o 
  15   6   4        6.54       20.42      8.16 o 
  16   6   4     9918.04     9563.13    362.14 o 
  17   6   4     1682.04     1615.40     56.96 o 
  18   6   4     2277.48     2345.91     80.09 o 
  19   6   4     1619.86     1568.06     55.03 o 
  20   6   4     1328.91     1376.39     54.09 o 
  21   6   4       53.69       64.05     12.15 o 
  22   6   4     3539.31     3399.83    125.60 o 
  23   6   4        2.36       13.72      8.47 o 
  24   6   4      747.97      773.78     33.12 o 
  25   6   4       80.99       83.74     14.89 o 
  26   6   4      645.03      612.92     31.28 o 
  27   6   4       15.92       29.49     10.80 o 
  28   6   4      976.02      921.66     48.82 o 
  29   6   4     1159.75     1124.18     54.46 o 
  30   6   4     4669.03     4497.73    174.62 o 
  31   6   4       19.71       26.30     10.69 o 
  32   6   4     2921.50     2855.20    111.71 o 
  33   6   4      889.20      895.99     49.29 o 
  34   6   4      968.34      943.82     51.88 o 
   1   7   4     4998.15     5137.82    151.09 o 
   2   7   4      335.28      335.06     16.66 o 
   3   7   4     6541.93     6507.86    228.39 o 
   4   7   4      195.10      210.64     13.57 o 
   5   7   4     2984.37     3021.56    109.26 o 
   6   7   4      277.03      264.68     14.62 o 
   7   7   4       91.22      127.62     12.27 o 
   8   7   4      566.02      495.53     23.04 o 
   9   7   4      143.60      166.68     11.53 o 
  10   7   4      219.43      210.19     13.27 o 
  11   7   4      680.43      682.85     29.28 o 
  12   7   4        9.34       17.47      7.50 o 
  13   7   4      889.01      906.21     34.47 o 
  14   7   4       77.51       91.95     10.84 o 
  15   7   4     2359.51     2308.13     86.05 o 
  16   7   4       94.30       93.69     12.29 o 
  17   7   4     3123.62     3078.11    103.94 o 
  18   7   4       45.10       78.20     12.06 o 
  19   7   4      384.61      435.05     22.09 o 
  20   7   4      855.87      939.28     36.01 o 
  21   7   4      193.48      196.96     18.85 o 
  22   7   4      863.24      858.90     36.60 o 
  23   7   4       33.88       64.35     11.16 o 
  24   7   4      138.20      143.41     15.51 o 
  25   7   4      769.13      695.48     32.42 o 
  26   7   4      198.20      191.26     18.03 o 
  27   7   4       15.32       36.42     11.32 o 
  28   7   4      104.72       84.99     12.47 o 
  29   7   4      167.60      165.78     19.37 o 
  30   7   4       29.26       34.58     12.45 o 
  31   7   4     2687.75     2545.71    108.19 o 
   0   8   4      555.60      582.15     37.48 o 
   1   8   4       73.06       79.24     12.17 o 
   2   8   4        6.85       52.43     10.78 o 
   3   8   4      213.34      222.95     16.07 o 
   4   8   4       14.58       37.85      9.15 o 
   5   8   4      647.36      682.56     27.40 o 
   6   8   4      254.18      301.14     18.13 o 
   7   8   4      617.40      599.22     26.64 o 
   8   8   4      106.65      127.90     11.63 o 
   9   8   4      972.93      900.46     34.40 o 
  10   8   4      283.02      289.40     15.79 o 
  11   8   4      435.28      418.13     18.89 o 
  12   8   4        7.93       33.80      8.19 o 
  13   8   4      677.25      618.88     25.37 o 
  14   8   4      499.10      490.23     23.64 o 
  15   8   4      177.87      148.41     13.92 o 
  16   8   4      533.61      546.39     26.12 o 
  17   8   4       38.31       34.84     10.02 o 
  18   8   4      434.76      452.08     23.37 o 
  19   8   4      258.32      250.43     17.24 o 
  20   8   4      167.30      189.59     15.82 o 
  21   8   4     1369.27     1463.14     55.51 o 
  22   8   4      580.83      580.28     32.34 o 
  23   8   4      116.81      120.36     18.56 o 
  24   8   4      769.12      814.96     36.73 o 
  25   8   4      177.64      161.26     15.14 o 
  26   8   4      181.20      189.24     16.43 o 
  27   8   4      135.96      136.34     13.12 o 
  28   8   4      116.54      101.78     13.03 o 
   1   9   4      123.06      153.39     15.84 o 
   2   9   4        0.16        4.11      7.69 o 
   3   9   4       81.92      110.20     13.06 o 
   4   9   4      296.67      310.57     21.16 o 
   5   9   4      823.27      836.14     35.85 o 
   6   9   4     1174.55     1208.05     43.51 o 
   7   9   4     1907.36     1946.33     69.41 o 
   8   9   4        2.44        8.63      7.42 o 
   9   9   4     1357.77     1426.33     50.49 o 
  10   9   4     2040.92     1950.88     65.62 o 
  11   9   4      668.82      680.44     29.28 o 
  12   9   4      560.80      507.04     22.17 o 
  13   9   4        5.30       25.98      7.93 o 
  14   9   4      108.09      108.79     11.41 o 
  15   9   4      137.45      141.66     15.18 o 
  16   9   4       26.98       27.97      8.56 o 
  17   9   4        9.20       14.62      8.91 o 
  18   9   4       63.94       79.26     12.21 o 
  19   9   4       56.73       65.59      9.21 o 
  20   9   4      615.61      620.51     27.82 o 
  21   9   4       16.60       21.06      8.07 o 
  22   9   4     1057.88     1070.31     48.13 o 
  23   9   4      645.16      759.45     40.07 o 
  24   9   4      372.26      348.43     22.74 o 
   0  10   4      278.19      316.72     29.54 o 
   1  10   4        3.14        9.04      8.25 o 
   2  10   4      528.64      554.74     26.77 o 
   3  10   4      536.73      542.89     28.10 o 
   4  10   4      268.17      293.81     20.21 o 
   5  10   4     1318.73     1309.19     52.85 o 
   6  10   4      667.80      682.05     32.62 o 
   7  10   4      319.70      343.69     19.53 o 
   8  10   4     1441.10     1434.34     46.91 o 
   9  10   4        9.13       17.01      6.88 o 
  10  10   4      888.83      880.34     30.79 o 
  11  10   4      250.12      221.25     13.73 o 
  12  10   4      335.74      317.97     19.15 o 
  13  10   4       54.16       68.83      9.77 o 
  14  10   4      435.14      414.56     25.32 o 
  15  10   4       55.22       42.77     10.27 o 
  16  10   4      435.58      461.03     24.34 o 
  17  10   4       32.55       26.80     10.48 o 
  18  10   4      179.78      186.59     18.47 o 
   1  11   4     1331.38     1350.07     52.00 o 
   2  11   4      250.98      251.28     19.92 o 
   3  11   4      649.69      617.12     28.09 o 
   4  11   4      378.07      347.26     21.46 o 
   5  11   4      757.50      763.28     32.39 o 
   6  11   4      136.09      156.90     15.30 o 
   7  11   4     3456.94     3581.37    157.20 o 
   8  11   4       19.22       11.56     13.59 o 
   9  11   4     2395.35     2550.54    145.02 o 
   1   1   5      703.02      816.74     15.11 o 
   2   1   5     2216.28     2916.53     51.41 o 
   3   1   5     2147.79     2354.86     38.41 o 
   4   1   5      378.58      448.95      9.74 o 
   5   1   5     4019.58     4677.95     82.67 o 
   6   1   5     5121.00     6048.15    111.46 o 
   7   1   5      101.81      164.95      5.14 o 
   8   1   5       37.00       52.39      3.41 o 
   9   1   5      352.01      409.29      9.67 o 
  10   1   5      219.07      227.68      7.02 o 
  11   1   5      318.54      329.78     10.83 o 
  12   1   5       94.62       86.61      6.14 o 
  13   1   5     4300.13     4725.78    111.83 o 
  14   1   5      567.62      653.83     18.99 o 
  15   1   5      170.68      208.68     10.47 o 
  16   1   5       52.73       58.08      7.49 o 
  17   1   5      117.26      136.96      9.98 o 
  18   1   5       61.10       86.42      8.15 o 
  19   1   5     2054.53     2036.91     64.54 o 
  20   1   5      989.94      923.33     33.19 o 
  21   1   5     1378.95     1363.43     52.08 o 
  22   1   5      263.57      285.68     16.71 o 
  23   1   5        7.72       48.63      9.54 o 
  24   1   5     2504.28     2374.91    106.39 o 
  25   1   5      767.92      764.20     36.32 o 
  26   1   5      126.37      144.64     18.88 o 
  27   1   5      795.97      817.58     42.26 o 
  28   1   5     1723.41     1722.14     76.93 o 
  29   1   5     1395.09     1374.14     63.62 o 
  30   1   5     1046.75     1046.51     51.84 o 
  31   1   5      148.48      164.92     19.38 o 
  32   1   5       12.25       16.39     10.73 o 
  33   1   5     1629.07     1644.03     70.38 o 
  34   1   5       39.98       40.06     12.58 o 
  35   1   5      747.72      816.41     42.30 o 
  36   1   5      106.49      114.37     16.40 o 
  37   1   5       65.29       71.13     11.59 o 
  38   1   5       74.86       86.17     12.94 o 
   0   2   5       61.64      135.07      9.12 o 
   1   2   5      420.80      452.01      9.93 o 
   2   2   5     5399.42     5792.70    105.34 o 
   3   2   5       16.19       40.49      5.84 o 
   4   2   5    13495.83    14921.91    339.73 o 
   5   2   5     4647.00     5305.74     97.37 o 
   6   2   5     8946.44     9805.64    199.91 o 
   7   2   5      397.54      444.33      9.75 o 
   8   2   5     1713.82     1888.05     41.90 o 
   9   2   5      110.60      126.96      6.10 o 
  10   2   5     4992.54     4881.02    121.29 o 
  11   2   5      321.77      348.11     11.31 o 
  12   2   5     4141.12     4110.29    101.47 o 
  13   2   5      231.74      185.58      9.99 o 
  14   2   5      814.72      816.03     24.38 o 
  15   2   5       41.32       64.63     10.81 o 
  16   2   5      321.14      335.79     15.18 o 
  17   2   5      281.50      312.16     15.11 o 
  18   2   5     7542.82     7237.02    231.57 o 
  19   2   5       41.86       53.00     10.03 o 
  20   2   5     5792.46     5932.35    202.04 o 
  21   2   5     1348.33     1270.67     42.08 o 
  22   2   5      128.24      188.39     16.12 o 
  23   2   5      334.84      337.66     18.99 o 
  24   2   5       86.75      108.08     12.34 o 
  25   2   5      284.81      269.01     19.84 o 
  26   2   5     2805.55     2794.34    104.03 o 
  27   2   5      168.11      217.20     26.98 o 
  28   2   5     4845.65     4742.83    180.59 o 
  29   2   5      907.20      921.42     45.35 o 
  30   2   5     1955.48     2072.54    191.21 o 
  31   2   5      827.62      752.51     41.63 o 
  32   2   5      983.94     1023.77     51.73 o 
  33   2   5      239.35      225.27     20.60 o 
  34   2   5     2507.04     2491.26    103.68 o 
  35   2   5       98.29      115.17     15.13 o 
  36   2   5     1671.49     1716.66     68.50 o 
  37   2   5      974.35      940.60     47.57 o 
   1   3   5     2857.69     2795.66     54.63 o 
   2   3   5        2.99       33.62      7.36 o 
   3   3   5    16282.69    16987.00    412.38 o 
   4   3   5     4731.75     4885.40    104.89 o 
   5   3   5    11857.27    12235.46    301.71 o 
   6   3   5      199.34      213.35      7.57 o 
   7   3   5     4035.94     3981.13     86.60 o 
   8   3   5       18.16       59.12      9.83 o 
   9   3   5     7182.13     6945.12    170.23 o 
  10   3   5       75.69       70.16      5.54 o 
  11   3   5    15304.23    14451.52    534.05 o 
  12   3   5      248.06      251.38     11.12 o 
  13   3   5     7528.42     7445.98    216.42 o 
  14   3   5     1877.90     1843.59     51.19 o 
  15   3   5      304.68      407.54     19.31 o 
  16   3   5        0.93        9.60      7.49 o 
  17   3   5     6060.63     5925.29    189.41 o 
  18   3   5       91.39      115.97     11.54 o 
  19   3   5     7816.59     7445.71    249.72 o 
  20   3   5      337.25      317.97     19.57 o 
  21   3   5     7455.34     7030.06    247.59 o 
  22   3   5     4955.59     4751.43    162.66 o 
  23   3   5     1755.84     1787.92     60.29 o 
  24   3   5       20.95       20.61      8.94 o 
  25   3   5     5882.96     5897.99    203.96 o 
  26   3   5        5.84       46.77     13.86 o 
  27   3   5     6500.25     6473.32    253.42 o 
  28   3   5     1722.81     1689.68     65.33 o 
  29   3   5     2139.25     2247.79     83.70 o 
  30   3   5      939.53      902.80     41.97 o 
  31   3   5      743.09      792.67     43.35 o 
  32   3   5      178.61      189.92     18.72 o 
  33   3   5     1758.16     1756.98     76.65 o 
  34   3   5       21.29       21.98      8.99 o 
  35   3   5     4821.71     4582.83    170.20 o 
  36   3   5      464.74      562.62     87.23 o 
  37   3   5     1833.64     1900.80    133.87 o 
   0   4   5     3409.70     3323.98    137.47 o 
   1   4   5       39.98       46.17      7.70 o 
   2   4   5     4335.54     4233.60    108.83 o 
   3   4   5     2942.90     2807.70     74.25 o 
   4   4   5    11525.32    10748.73    300.19 o 
   5   4   5       32.57       62.73      6.40 o 
   6   4   5    13986.70    13759.24    424.88 o 
   7   4   5      114.62      133.06      8.33 o 
   8   4   5     9316.15     9103.67    272.82 o 
   9   4   5      139.81      138.30     10.43 o 
  10   4   5    12661.95    12191.61    414.29 o 
  11   4   5      160.27      168.68     11.19 o 
  12   4   5    13262.90    12643.75    486.88 o 
  13   4   5       81.70       87.92      8.79 o 
  14   4   5     9519.36     9339.50    298.74 o 
  15   4   5       94.56      131.97     11.19 o 
  16   4   5     5069.39     4876.24    150.32 o 
  17   4   5      253.46      261.47     17.00 o 
  18   4   5    10957.11    10479.99    384.36 o 
  19   4   5      376.97      355.53     20.90 o 
  20   4   5    12396.14    11680.76    463.21 o 
  21   4   5      449.84      446.02     23.23 o 
  22   4   5    10675.31    10199.32    390.54 o 
  23   4   5      434.70      412.23     23.48 o 
  24   4   5     5022.28     4902.91    169.45 o 
  25   4   5       55.48       74.00     11.53 o 
  26   4   5     7956.29     7957.72    287.68 o 
  27   4   5      654.85      621.25     29.13 o 
  28   4   5     5619.57     5523.32    210.64 o 
  29   4   5      230.75      220.85     20.67 o 
  30   4   5     2911.97     2999.82    105.83 o 
  31   4   5      122.64      101.97     13.06 o 
  32   4   5     1665.77     1730.50     64.80 o 
  33   4   5        4.38        7.35      6.32 o 
  34   4   5     3739.24     3779.57    155.83 o 
  35   4   5       19.29       13.85     10.04 o 
   1   5   5    11431.93    10863.75    346.44 o 
   2   5   5      626.45      596.67     25.42 o 
   3   5   5    10832.85    10456.75    346.35 o 
   4   5   5        4.26       12.17      7.26 o 
   5   5   5    16934.97    16050.99    582.39 o 
   6   5   5      221.32      239.71     15.84 o 
   7   5   5    13074.35    11963.95    500.85 o 
   8   5   5       44.00       55.08      9.38 o 
   9   5   5    14889.28    13466.09    710.61 o 
  10   5   5      317.69      287.20     16.31 o 
  11   5   5    10924.06     9642.64    515.46 o 
  12   5   5      107.10      115.23     11.45 o 
  13   5   5    11415.13    10473.12    521.33 o 
  14   5   5        3.03       12.84      7.45 o 
  15   5   5    11951.61    10871.28    417.28 o 
  16   5   5      120.21      135.23     12.99 o 
  17   5   5     7628.10     7235.68    235.87 o 
  18   5   5      314.08      243.54     19.20 o 
  19   5   5     7913.97     7145.91    279.01 o 
  20   5   5      297.53      285.54     19.69 o 
  21   5   5     7002.89     6821.36    325.43 o 
  22   5   5       29.03       51.24     12.02 o 
  23   5   5    10620.65    10230.63    412.03 o 
  24   5   5      227.11      222.51     16.56 o 
  25   5   5     7468.03     7421.81    278.61 o 
  26   5   5      751.70      693.31     29.56 o 
  27   5   5     7315.04     7344.84    259.41 o 
  28   5   5      124.50      122.88     12.83 o 
  29   5   5     5903.17     5760.90    214.62 o 
  30   5   5       32.71       24.17     10.99 o 
  31   5   5     4065.97     4229.06    173.54 o 
  32   5   5      541.40      523.87     29.01 o 
  33   5   5     4017.94     3647.27    156.60 o 
  34   5   5      298.25      313.03     32.06 o 
   0   6   5    35199.45    33545.03   2102.89 o 
   1   6   5      806.89      839.49     33.29 o 
   2   6   5    17083.42    16359.70    593.29 o 
   3   6   5      366.40      328.21     22.32 o 
   4   6   5    11442.95    10622.70    372.58 o 
   5   6   5      141.24      142.82     14.14 o 
   6   6   5     8678.93     8200.95    296.68 o 
   7   6   5      411.06      403.57     24.71 o 
   8   6   5    22791.36    21566.74    930.13 o 
   9   6   5     1049.22      933.28     51.35 o 
  10   6   5    11206.46    10046.68    582.77 o 
  11   6   5      351.45      326.67     17.67 o 
  12   6   5    13474.49    11920.24    657.75 o 
  13   6   5       27.14       55.91     22.76 o 
  14   6   5     9277.43     8671.36    415.86 o 
  15   6   5      645.03      564.19     23.77 o 
  16   6   5    10489.60     9865.42    385.57 o 
  17   6   5     1344.83     1223.77     41.82 o 
  18   6   5     3645.47     3573.62    113.98 o 
  19   6   5     1593.03     1462.56     54.70 o 
  20   6   5     5340.25     5113.26    184.64 o 
  21   6   5      180.71      170.08     18.53 o 
  22   6   5    10056.38     9565.93    407.70 o 
  23   6   5        8.57       15.06     10.59 o 
  24   6   5    11857.71    11521.42    504.04 o 
  25   6   5      276.31      271.30     21.77 o 
  26   6   5     6190.04     6355.91    244.98 o 
  27   6   5      357.11      357.67     21.36 o 
  28   6   5     5639.30     5438.58    212.53 o 
  29   6   5       40.50       30.70     14.31 o 
  30   6   5     6514.83     6601.69    311.84 o 
  31   6   5      911.08      868.78     46.95 o 
  32   6   5     4666.90     4475.36    224.82 o 
   1   7   5    13337.11    13160.28    470.17 o 
   2   7   5       92.30      118.36     13.63 o 
   3   7   5    10801.27    10596.04    360.25 o 
   4   7   5     1010.06     1008.07     37.50 o 
   5   7   5    10007.51     9985.63    353.70 o 
   6   7   5       24.16       24.79     11.67 o 
   7   7   5    22224.35    21565.32    996.86 o 
   8   7   5        2.20       10.26     12.10 o 
   9   7   5    14571.28    14447.29    642.73 o 
  10   7   5     1388.15     1344.37     60.54 o 
  11   7   5     8485.52     8265.11    387.82 o 
  12   7   5       36.20       40.43      9.77 o 
  13   7   5     9355.23     8889.31    394.17 o 
  14   7   5       82.92       67.57     11.27 o 
  15   7   5    13144.82    12535.95    480.90 o 
  16   7   5      121.74      125.06     14.53 o 
  17   7   5     9780.71     9617.77    365.78 o 
  18   7   5      354.64      315.78     20.21 o 
  19   7   5     4449.12     4473.40    149.84 o 
  20   7   5      122.87      124.43     14.28 o 
  21   7   5     5981.97     5973.55    220.19 o 
  22   7   5      232.10      251.26     31.70 o 
  23   7   5    11684.68    11723.25    512.41 o 
  24   7   5      210.47      200.25     21.04 o 
  25   7   5     8427.65     8509.22    364.13 o 
  26   7   5      948.49      814.85     37.32 o 
  27   7   5     5640.33     5407.39    207.36 o 
  28   7   5       60.85       74.21     14.85 o 
  29   7   5     4806.13     4931.11    216.00 o 
   0   8   5    10540.65    10845.60    607.92 o 
   1   8   5        9.10       16.67      9.59 o 
   2   8   5     8316.40     8421.45    316.67 o 
   3   8   5      340.92      334.26     19.54 o 
   4   8   5     5539.51     5611.53    185.43 o 
   5   8   5      369.11      412.03     26.69 o 
   6   8   5    11506.98    11598.23    492.33 o 
   7   8   5       13.66       12.30     10.54 o 
   8   8   5    14634.25    15429.93    702.00 o 
   9   8   5      440.91      412.79     28.08 o 
  10   8   5    12866.67    13288.69    584.66 o 
  11   8   5        5.20       13.40     11.08 o 
  12   8   5     7251.95     7563.84    292.43 o 
  13   8   5       65.80       65.69     11.86 o 
  14   8   5    11766.60    11370.12    421.63 o 
  15   8   5      296.00      325.90     23.33 o 
  16   8   5     7768.06     7911.66    289.28 o 
  17   8   5       11.09        9.51      8.10 o 
  18   8   5     6089.01     5934.76    201.89 o 
  19   8   5        2.56        6.81      7.50 o 
  20   8   5     5638.45     5619.89    197.09 o 
  21   8   5      220.12      206.54     16.38 o 
  22   8   5    12403.47    12306.73    530.15 o 
  23   8   5       13.13       41.24     22.10 o 
  24   8   5    11890.58    12030.97    547.63 o 
  25   8   5      330.46      307.42     22.73 o 
   1   9   5     6475.99     6617.93    247.83 o 
   2   9   5       59.78       74.94     13.87 o 
   3   9   5     6286.34     6499.00    258.91 o 
   4   9   5      427.67      437.77     28.65 o 
   5   9   5     9919.52     9957.56    429.57 o 
   6   9   5      185.31      192.58     20.53 o 
   7   9   5     9732.30    10497.93    461.26 o 
   8   9   5       56.01       52.80     14.30 o 
   9   9   5    11512.50    12015.17    541.96 o 
  10   9   5       47.61       41.31     13.33 o 
  11   9   5     7552.55     7744.56    314.62 o 
  12   9   5      247.08      237.97     20.64 o 
  13   9   5     5524.92     5945.25    227.30 o 
  14   9   5      408.36      391.55     20.83 o 
  15   9   5     5511.67     5757.53    199.69 o 
  16   9   5        8.08        8.09      5.31 o 
  17   9   5     6435.15     6147.81    226.85 o 
  18   9   5        9.60       11.34      5.28 o 
  19   9   5     5147.68     4888.12    300.26 o 
  20   9   5       61.96       62.98     17.18 o 
  21   9   5     5590.66     5778.07    302.72 o 
   0  10   5     3870.58     3822.77    196.96 o 
   1  10   5       39.60       24.59      8.53 o 
   2  10   5     4968.00     4893.74    175.08 o 
   3  10   5       10.17       12.03      8.44 o 
   4  10   5     5719.01     5696.87    210.16 o 
   5  10   5       85.14       69.41     13.08 o 
   6  10   5     8623.36     8364.28    334.85 o 
   7  10   5      126.24      100.93     16.59 o 
   8  10   5     7968.94     8344.38    357.56 o 
   9  10   5        0.12        4.75      9.12 o 
  10  10   5     6420.29     6861.04    280.33 o 
  11  10   5       61.81       36.56      8.76 o 
  12  10   5     4643.35     4552.22    298.80 o 
  13  10   5      367.78      359.53     29.78 o 
  14  10   5     2828.55     3081.13    133.17 o 
   0   0   6    23808.17    29432.54   2008.93 o 
   1   0   6        5.57       18.48      6.54 o 
   2   0   6    25673.40    31835.71   1671.23 o 
   3   0   6     4171.45     5153.12    198.67 o 
   4   0   6    37032.47    46481.81   3129.92 o 
   5   0   6     3125.91     3427.89    137.47 o 
   6   0   6    10810.50    12696.69    590.37 o 
   7   0   6      622.08      792.55     35.97 o 
   8   0   6     8406.15    10111.24    442.68 o 
   9   0   6      318.71      331.37     22.13 o 
  10   0   6    17833.48    21552.80   1229.08 o 
  11   0   6     2122.24     2513.35    115.55 o 
  12   0   6    16333.18    17094.21    863.52 o 
  13   0   6     1133.13     1260.90     52.53 o 
  14   0   6    13476.85    14149.90    683.05 o 
  15   0   6       13.05       17.05      9.71 o 
  16   0   6    12275.42    12708.53    602.14 o 
  17   0   6     2211.01     2286.17     90.52 o 
  18   0   6    29772.47    28499.80   1824.62 o 
  19   0   6     1711.22     1718.48     79.20 o 
  20   0   6    29395.66    28225.73   1804.10 o 
  21   0   6      760.99      715.28     36.68 o 
  22   0   6     4156.98     3998.77    176.35 o 
  23   0   6     1660.49     1614.01     68.92 o 
  24   0   6     3035.21     2914.57    202.37 o 
  25   0   6       70.22       80.53     26.89 o 
  26   0   6    10679.93     9954.42    700.73 o 
  27   0   6      113.98      105.38     31.27 o 
  28   0   6    17667.40    17999.73   1463.18 o 
  29   0   6     1073.54     1083.55     92.97 o 
  30   0   6    14839.61    14967.05   1148.00 o 
  31   0   6      565.30      584.83     54.70 o 
  32   0   6     7626.24     7880.29    518.42 o 
  33   0   6      429.12      449.32     51.37 o 
  34   0   6    11715.16    11685.00    823.89 o 
  35   0   6     2242.06     2334.86    133.56 o 
  36   0   6     8920.70     8782.13    550.98 o 
   1   1   6    16008.49    18585.22    586.96 o 
   2   1   6      584.35      619.83     20.26 o 
   3   1   6    39182.88    47177.49   2033.18 o 
   4   1   6     1886.34     2079.46     53.63 o 
   5   1   6    36066.22    43829.72   2006.28 o 
   6   1   6      385.13      441.83     18.54 o 
   7   1   6     9815.58    11422.24    369.69 o 
   8   1   6      243.87      365.13     26.76 o 
   9   1   6    11611.81    14059.68    658.74 o 
  10   1   6     1685.75     1964.79     54.43 o 
  11   1   6    25918.39    28982.79   1206.56 o 
  12   1   6       64.21       61.52      9.49 o 
  13   1   6    22293.39    23484.83    917.25 o 
  14   1   6       25.75       36.10      8.72 o 
  15   1   6    12686.02    13495.24    681.88 o 
  16   1   6      298.68      336.06     17.88 o 
  17   1   6    17154.77    16831.80    654.26 o 
  18   1   6      946.98      909.30     33.50 o 
  19   1   6    24007.89    22842.02   1045.54 o 
  20   1   6     6623.65     6394.91    223.24 o 
  21   1   6    10230.42     9569.08    353.29 o 
  22   1   6     1182.05     1135.88     39.68 o 
  23   1   6     3007.15     2929.03    102.27 o 
  24   1   6      167.33      199.51     15.85 o 
  25   1   6    10147.28     9630.07    404.50 o 
  26   1   6      617.55      565.60     30.68 o 
  27   1   6    12207.96    11876.33    563.96 o 
  28   1   6      133.85      138.56     19.29 o 
  29   1   6     7553.59     7616.28    329.52 o 
  30   1   6       43.53       53.95     14.46 o 
  31   1   6     7916.51     7868.41    376.62 o 
  32   1   6     1257.20     1213.34     58.19 o 
  33   1   6    10370.69    10478.18    506.43 o 
  34   1   6     2709.25     2681.49    110.92 o 
  35   1   6    12849.63    12713.49    625.44 o 
   0   2   6    21684.85    26023.56   1492.61 o 
   1   2   6      394.46      478.54     24.62 o 
   2   2   6    18589.97    21628.35    826.06 o 
   3   2   6     1820.25     1901.97     50.05 o 
   4   2   6    19505.59    22160.20    822.05 o 
   5   2   6     3150.22     3542.22     95.14 o 
   6   2   6    23501.10    26765.31   1042.97 o 
   7   2   6      396.02      474.47     20.78 o 
   8   2   6    16010.72    18419.58    701.47 o 
   9   2   6       86.42      115.82     10.43 o 
  10   2   6    16117.78    17447.03    654.65 o 
  11   2   6      417.87      442.00     19.72 o 
  12   2   6    19254.17    20326.68    793.19 o 
  13   2   6      903.35      826.22     32.53 o 
  14   2   6    16443.50    16311.80    622.34 o 
  15   2   6       13.93       19.36      7.93 o 
  16   2   6    16604.54    16009.34    606.49 o 
  17   2   6     2730.21     2610.70     93.75 o 
  18   2   6    10921.34    10379.63    387.93 o 
  19   2   6     2173.70     2081.04     78.42 o 
  20   2   6    16951.58    16221.63    686.97 o 
  21   2   6     1446.17     1503.86     66.44 o 
  22   2   6    17820.03    17353.24    804.48 o 
  23   2   6       20.73       24.79      9.71 o 
  24   2   6     5596.59     5330.45    189.95 o 
  25   2   6      274.59      274.92     19.28 o 
  26   2   6     7010.96     6927.98    294.68 o 
  27   2   6     1029.16     1008.70     45.12 o 
  28   2   6     6229.77     6260.42    240.42 o 
  29   2   6        2.72       10.72     10.32 o 
  30   2   6     6411.94     6430.42    271.44 o 
  31   2   6       30.19       42.10     12.03 o 
  32   2   6     5766.79     5885.78    236.38 o 
  33   2   6     1168.48     1240.38     61.69 o 
  34   2   6     5458.68     5447.82    245.44 o 
  35   2   6      773.51      748.91     37.43 o 
   1   3   6    14241.41    15312.42    586.97 o 
   2   3   6     2819.08     3113.43     95.13 o 
   3   3   6     5976.78     6360.95    204.16 o 
   4   3   6     3735.66     3947.90    120.28 o 
   5   3   6    10114.90    10860.90    378.08 o 
   6   3   6      286.39      276.42     14.77 o 
   7   3   6    11625.02    12066.54    416.66 o 
   8   3   6       14.28       35.74      8.11 o 
   9   3   6    10983.29    11005.22    354.69 o 
  10   3   6      264.83      283.08     16.21 o 
  11   3   6     8865.21     9078.80    306.01 o 
  12   3   6     1237.19     1188.82     38.45 o 
  13   3   6     9308.05     9055.92    311.45 o 
  14   3   6      126.80      167.68     16.85 o 
  15   3   6    16194.55    15282.51    600.26 o 
  16   3   6      467.00      450.60     21.20 o 
  17   3   6    15782.14    15135.54    599.40 o 
  18   3   6     1093.02     1014.65     38.55 o 
  19   3   6     9225.49     8880.36    325.69 o 
  20   3   6     1002.82      994.24     37.98 o 
  21   3   6    12524.73    11470.36    447.02 o 
  22   3   6     1701.59     1664.81     64.72 o 
  23   3   6    10403.27    10037.21    379.38 o 
  24   3   6      256.23      257.24     17.79 o 
  25   3   6     7719.83     7601.01    286.67 o 
  26   3   6       25.50      111.93     37.30 o 
  27   3   6     7503.42     7557.20    302.88 o 
  28   3   6      130.23      120.80     15.38 o 
  29   3   6     4494.25     4420.80    159.86 o 
  30   3   6      222.26      219.42     16.04 o 
  31   3   6     3959.34     4055.30    139.96 o 
  32   3   6      426.16      432.68     26.48 o 
  33   3   6     4728.00     5014.05    294.34 o 
  34   3   6     1698.51     1870.45     93.39 o 
   0   4   6    30666.13    31365.51   2085.80 o 
   1   4   6       10.69      110.78     38.40 o 
   2   4   6    10395.06    10260.97    362.52 o 
   3   4   6     1669.10     1692.19     54.56 o 
   4   4   6     1102.39     1175.22     39.28 o 
   5   4   6      148.75      179.19     13.24 o 
   6   4   6     3761.06     3643.67    109.14 o 
   7   4   6      992.44      983.57     39.66 o 
   8   4   6    11392.37    11141.51    413.13 o 
   9   4   6       45.55       47.71      9.55 o 
  10   4   6     7312.39     7141.71    269.59 o 
  11   4   6      639.88      562.60     22.24 o 
  12   4   6     4807.90     4392.25    176.62 o 
  13   4   6     1968.66     1874.14     79.66 o 
  14   4   6    14123.65    12762.53    629.68 o 
  15   4   6       14.00       29.79      9.82 o 
  16   4   6    11938.78    11097.31    539.99 o 
  17   4   6     1161.46     1133.63     50.14 o 
  18   4   6     4651.33     4391.19    190.32 o 
  19   4   6     4103.08     3829.53    148.13 o 
  20   4   6     2051.44     1942.11     66.11 o 
  21   4   6     1360.64     1263.98     45.46 o 
  22   4   6     6784.12     6378.45    227.50 o 
  23   4   6      363.36      355.50     20.80 o 
  24   4   6     7454.38     7112.64    253.19 o 
  25   4   6      143.18      121.21     12.48 o 
  26   4   6     1530.90     1504.05     49.48 o 
  27   4   6        5.45       13.45      7.65 o 
  28   4   6     2525.34     2479.49     86.89 o 
  29   4   6      574.84      540.38     28.25 o 
  30   4   6     7746.92     7676.68    293.62 o 
  31   4   6      291.75      293.88     17.06 o 
  32   4   6     5982.81     6174.37    256.68 o 
  33   4   6     1655.09     1625.02     79.38 o 
   1   5   6    14070.24    13421.67    503.93 o 
   2   5   6      920.91      885.21     37.42 o 
   3   5   6    13412.04    12554.48    469.95 o 
   4   5   6     3499.35     3272.92    104.72 o 
   5   5   6     4623.97     4503.04    155.78 o 
   6   5   6     2816.29     2679.91    103.95 o 
   7   5   6     5015.22     4729.85    177.70 o 
   8   5   6      599.56      546.31     24.79 o 
   9   5   6     4241.56     4094.28    152.37 o 
  10   5   6      319.28      318.38     18.14 o 
  11   5   6      819.22      815.60     39.56 o 
  12   5   6       11.57       19.74      7.45 o 
  13   5   6     4476.51     4309.49    169.96 o 
  14   5   6      225.33      214.02     14.71 o 
  15   5   6     8419.60     7641.83    435.49 o 
  16   5   6        8.49       19.13      8.74 o 
  17   5   6     6618.57     5906.37    377.31 o 
  18   5   6     1107.17     1017.49     70.72 o 
  19   5   6      544.55      534.74     25.30 o 
  20   5   6      382.74      405.58     22.29 o 
  21   5   6      204.03      245.78     17.28 o 
  22   5   6      260.96      282.25     19.03 o 
  23   5   6     4332.47     4118.51    171.53 o 
  24   5   6        5.30       22.80      9.48 o 
  25   5   6     3441.62     3258.33    108.56 o 
  26   5   6        1.65        8.75      6.93 o 
  27   5   6      124.51      164.47     13.25 o 
  28   5   6      287.11      236.08     14.87 o 
  29   5   6     2044.43     1919.28     67.60 o 
  30   5   6        2.87        2.95      8.37 o 
  31   5   6     6290.95     6009.74    312.08 o 
   0   6   6     5814.04     5721.09    268.86 o 
   1   6   6      891.01      812.49     34.86 o 
   2   6   6     4977.90     4598.26    178.94 o 
   3   6   6       57.53       77.84     12.82 o 
   4   6   6      375.74      405.71     21.55 o 
   5   6   6      811.95      812.81     34.87 o 
   6   6   6     1107.55     1117.55     46.06 o 
   7   6   6      476.57      497.60     24.07 o 
   8   6   6     4967.08     4711.39    166.16 o 
   9   6   6       70.16       57.08     12.17 o 
  10   6   6      598.96      652.34     28.82 o 
  11   6   6     1071.56     1061.41     42.32 o 
  12   6   6     1221.47     1163.74     42.87 o 
  13   6   6      440.14      400.74     26.88 o 
  14   6   6     3418.37     3125.28    165.51 o 
  15   6   6        1.92        6.81      6.32 o 
  16   6   6     2669.56     2595.62    116.43 o 
  17   6   6      468.14      471.78     23.22 o 
  18   6   6     1145.82     1109.12     56.84 o 
  19   6   6      722.88      693.38     36.37 o 
  20   6   6      478.78      471.39     23.10 o 
  21   6   6     1524.06     1475.66     65.22 o 
  22   6   6     1901.00     1804.44     71.81 o 
  23   6   6       11.71       16.34      7.31 o 
  24   6   6     1647.94     1492.04     54.30 o 
  25   6   6      194.91      186.89     14.98 o 
  26   6   6      192.76      197.82     14.38 o 
  27   6   6      208.11      194.72     15.53 o 
  28   6   6      371.78      358.07     23.09 o 
   1   7   6       21.15       67.58      9.76 o 
   2   7   6      194.87      197.88     14.90 o 
   3   7   6       19.06       56.10      9.28 o 
   4   7   6      482.99      491.69     23.41 o 
   5   7   6       63.10       96.14     11.22 o 
   6   7   6      264.14      287.38     16.22 o 
   7   7   6      511.63      513.99     26.11 o 
   8   7   6       50.64       57.94     10.19 o 
   9   7   6      393.27      368.84     19.76 o 
  10   7   6     1059.32     1007.00     37.65 o 
  11   7   6      403.98      415.96     20.79 o 
  12   7   6      619.25      606.35     25.77 o 
  13   7   6      530.90      576.76     26.32 o 
  14   7   6        9.69       18.30      8.24 o 
  15   7   6      405.66      409.50     27.02 o 
  16   7   6       49.45      102.91     23.88 o 
  17   7   6     1184.63     1194.07     46.41 o 
  18   7   6      175.44      167.13     17.34 o 
  19   7   6     2016.69     1934.03     82.76 o 
  20   7   6      953.73      939.24     47.42 o 
  21   7   6      734.16      658.40     31.85 o 
  22   7   6     1461.43     1421.84     58.98 o 
  23   7   6      336.75      280.37     17.27 o 
  24   7   6       13.17       11.39      7.11 o 
  25   7   6      264.78      270.13     19.91 o 
   0   8   6       11.69       23.80     11.04 o 
   1   8   6       29.37       36.85      8.09 o 
   2   8   6        3.08       26.68      7.45 o 
   3   8   6      552.95      559.78     25.02 o 
   4   8   6      397.36      408.86     22.33 o 
   5   8   6     2436.26     2610.95    149.11 o 
   6   8   6      223.37      227.13     17.54 o 
   7   8   6      131.53      149.84     13.95 o 
   8   8   6       31.92       50.90     10.24 o 
   9   8   6      120.19      141.84     14.15 o 
  10   8   6       10.23       34.27      9.45 o 
  11   8   6      821.85      799.02     33.07 o 
  12   8   6        8.61       36.85      9.47 o 
  13   8   6      131.39      159.52     13.37 o 
  14   8   6        4.20       16.29      7.44 o 
  15   8   6       18.07       22.94      8.47 o 
  16   8   6       19.35       37.48     10.93 o 
  17   8   6       93.16      115.17     15.86 o 
  18   8   6      461.32      522.69     27.06 o 
  19   8   6      291.39      283.25     22.43 o 
  20   8   6      527.68      554.93     33.12 o 
  21   8   6      111.30      153.87     19.70 o 
   1   9   6      389.61      423.11     21.97 o 
   2   9   6       59.38       58.55     12.01 o 
   3   9   6      412.43      429.25     23.57 o 
   4   9   6      262.23      270.37     20.34 o 
   5   9   6      203.01      212.15     20.02 o 
   6   9   6      384.95      383.51     20.50 o 
   7   9   6      787.60      809.67     33.31 o 
   8   9   6       33.55       22.74      8.37 o 
   9   9   6      829.24      806.29     29.19 o 
  10   9   6      209.98      226.36     13.21 o 
  11   9   6      119.21       92.46      8.15 o 
  12   9   6      278.90      239.58     15.75 o 
  13   9   6        1.86       15.74      8.45 o 
  14   9   6        5.59        7.14      7.97 o 
  15   9   6      406.99      475.81     24.62 o 
   0  10   6      788.96      831.18     69.58 o 
   1  10   6      153.73      175.27     22.87 o 
   2  10   6      168.29      195.72     23.25 o 
   3  10   6      223.95      263.84     36.61 o 
   1   1   7        9.08       47.97      8.51 o 
   2   1   7      128.68      151.38     12.03 o 
   3   1   7     4245.20     5087.92    153.25 o 
   4   1   7      934.80     1057.26     37.50 o 
   5   1   7     2542.94     3059.97     86.30 o 
   6   1   7     1238.00     1421.37     40.51 o 
   7   1   7      156.42      215.48     12.45 o 
   8   1   7       28.55       36.19      6.79 o 
   9   1   7       18.31       68.04      8.77 o 
  10   1   7       18.08       27.49      7.60 o 
  11   1   7     3364.93     3536.90    107.19 o 
  12   1   7       95.78      135.13     13.19 o 
  13   1   7      279.13      341.17     18.32 o 
  14   1   7       14.17       24.35      8.43 o 
  15   1   7       12.84       45.22      9.45 o 
  16   1   7       82.69      119.03     12.44 o 
  17   1   7      334.16      412.34     27.42 o 
  18   1   7      210.42      205.27     15.02 o 
  19   1   7      905.23      910.01     31.92 o 
  20   1   7        0.04       11.21      7.23 o 
  21   1   7      104.30      116.43     11.81 o 
  22   1   7      670.30      898.25    122.63 o 
  23   1   7       29.77       55.47      9.44 o 
  24   1   7      394.00      380.51     20.82 o 
  25   1   7       12.42       30.84      8.28 o 
  26   1   7      257.46      269.47     17.81 o 
  27   1   7      807.73      784.81     40.91 o 
  28   1   7      933.36      900.19     44.61 o 
  29   1   7      134.53      160.20     18.01 o 
  30   1   7      460.13      426.25     26.61 o 
  31   1   7      970.38      844.35     36.14 o 
  32   1   7      319.05      306.90     19.70 o 
   0   2   7      221.74      304.85     23.06 o 
   1   2   7       64.84       92.07     10.44 o 
   2   2   7     2354.63     2683.54     81.08 o 
   3   2   7      140.51      149.14     12.81 o 
   4   2   7     6048.40     6835.15    222.15 o 
   5   2   7      163.34      182.35     13.76 o 
   6   2   7     1339.70     1522.73     47.76 o 
   7   2   7      118.49      141.05     10.92 o 
   8   2   7      378.58      411.78     18.06 o 
   9   2   7       28.97       59.73      8.83 o 
  10   2   7     1329.01     1421.36     43.97 o 
  11   2   7       30.75       36.78      8.25 o 
  12   2   7     3333.88     3451.50    109.40 o 
  13   2   7       49.78       56.89     10.40 o 
  14   2   7      289.71      353.43     19.47 o 
  15   2   7      158.86      171.32     14.55 o 
  16   2   7      327.13      388.00     29.15 o 
  17   2   7      515.02      515.66     23.46 o 
  18   2   7     3332.56     3280.73    111.83 o 
  19   2   7       98.10      127.48     13.93 o 
  20   2   7     5076.38     4886.23    223.53 o 
  21   2   7     1410.54     1369.27     57.04 o 
  22   2   7     1021.87      974.24     43.28 o 
  23   2   7      142.53      155.28     17.28 o 
  24   2   7      135.20      138.43     13.75 o 
  25   2   7      459.49      403.86     20.29 o 
  26   2   7     1811.92     1837.07     64.90 o 
  27   2   7      339.02      333.81     20.22 o 
  28   2   7     3968.32     4022.75    213.72 o 
  29   2   7      296.09      262.27     16.95 o 
  30   2   7       59.05       95.06     12.82 o 
  31   2   7        7.99       10.15      8.04 o 
  32   2   7      121.98      216.66     37.02 o 
   1   3   7      471.74      544.64     30.16 o 
   2   3   7      177.96      190.28     13.85 o 
   3   3   7     3675.95     3837.29    121.70 o 
   4   3   7       16.29       33.47      8.70 o 
   5   3   7     4916.48     5116.11    161.06 o 
   6   3   7       41.53       65.34     10.96 o 
   7   3   7     4963.29     5286.47    176.89 o 
   8   3   7       98.06      112.88     14.43 o 
   9   3   7     2626.31     2726.77    100.65 o 
  10   3   7      573.49      577.24     26.97 o 
  11   3   7     6076.81     6257.13    223.14 o 
  12   3   7      128.97      122.48     13.70 o 
  13   3   7     5321.85     5258.09    191.88 o 
  14   3   7       32.08       56.49     10.17 o 
  15   3   7     1313.49     1305.12     55.54 o 
  16   3   7       81.20       74.54     10.56 o 
  17   3   7     1693.09     1587.60     87.08 o 
  18   3   7      154.54      138.18     13.56 o 
  19   3   7     8835.56     8206.19    394.46 o 
  20   3   7       73.29       66.56     10.33 o 
  21   3   7     2582.33     2481.71    119.22 o 
  22   3   7      281.25      263.00     16.80 o 
  23   3   7     1067.53     1013.98     49.98 o 
  24   3   7       17.73       24.64      7.67 o 
  25   3   7     1121.37     1213.70     65.29 o 
  26   3   7      236.04      222.34     15.05 o 
  27   3   7     5010.92     4993.03    172.37 o 
  28   3   7      344.99      321.16     18.43 o 
  29   3   7     2027.33     1928.00     78.01 o 
  30   3   7       19.19       23.47      7.31 o 
  31   3   7      248.69      233.58     33.98 o 
   0   4   7     1843.02     1900.76     87.16 o 
   1   4   7        0.31       21.73      8.62 o 
   2   4   7     7173.29     7230.85    242.67 o 
   3   4   7      454.13      443.46     22.89 o 
   4   4   7     7741.66     7561.12    256.59 o 
   5   4   7      461.29      459.10     23.29 o 
   6   4   7     6432.13     6345.60    207.48 o 
   7   4   7      223.38      241.77     19.41 o 
   8   4   7     6557.85     6652.11    256.24 o 
   9   4   7      579.75      611.11     33.17 o 
  10   4   7     5349.63     5454.08    204.64 o 
  11   4   7      610.48      617.14     32.77 o 
  12   4   7     5899.70     5800.76    299.75 o 
  13   4   7       97.89       99.67     12.84 o 
  14   4   7     3327.98     3198.40    149.83 o 
  15   4   7      135.28      114.87     16.44 o 
  16   4   7     2545.62     2390.01    133.79 o 
  17   4   7      572.94      520.46     28.25 o 
  18   4   7     3741.10     3573.08    185.40 o 
  19   4   7      928.20      820.53     38.15 o 
  20   4   7     4474.57     4123.03    202.74 o 
  21   4   7       20.81       16.92      9.01 o 
  22   4   7     3711.96     3592.02    177.87 o 
  23   4   7        6.51        5.96      7.96 o 
  24   4   7     4338.97     4070.14    164.06 o 
  25   4   7      540.74      489.14     20.57 o 
  26   4   7     2210.53     2234.76     82.89 o 
  27   4   7      162.81      152.13     10.84 o 
  28   4   7     3542.10     3494.65    132.06 o 
  29   4   7        7.93       12.21      6.36 o 
   1   5   7     7864.37     7771.86    267.82 o 
   2   5   7       12.09       27.84      9.82 o 
   3   5   7     8425.99     8005.39    277.31 o 
   4   5   7       45.18       42.18     11.77 o 
   5   5   7     5027.38     5012.30    183.78 o 
   6   5   7      387.01      351.76     24.35 o 
   7   5   7     8324.65     8196.16    318.79 o 
   8   5   7       59.75       74.13     13.98 o 
   9   5   7     6711.26     6666.52    244.81 o 
  10   5   7      346.61      336.99     21.20 o 
  11   5   7     5412.37     5280.55    223.48 o 
  12   5   7      223.19      210.19     20.92 o 
  13   5   7     5005.46     4906.52    251.47 o 
  14   5   7      394.95      345.20     22.97 o 
  15   5   7     5899.24     5541.39    327.69 o 
  16   5   7       77.41       72.75     12.05 o 
  17   5   7     4770.55     4545.52    263.20 o 
  18   5   7       93.38       85.84     12.57 o 
  19   5   7     2981.78     2777.87    137.80 o 
  20   5   7       23.95       22.58      8.93 o 
  21   5   7     3967.72     3691.56    170.25 o 
  22   5   7       78.70       88.91     12.58 o 
  23   5   7     7260.86     7351.54    324.08 o 
  24   5   7      351.42      299.49     18.22 o 
  25   5   7     5388.05     5527.65    196.02 o 
  26   5   7      462.21      442.67     21.20 o 
  27   5   7     2498.91     2494.86     99.62 o 
   0   6   7     9951.71     9924.93    502.00 o 
   1   6   7       12.92       22.68      9.44 o 
   2   6   7     6794.65     6566.09    226.24 o 
   3   6   7     1415.82     1285.24     50.00 o 
   4   6   7     1241.13     1334.21     51.22 o 
   5   6   7      873.12      872.90     39.26 o 
   6   6   7     9063.23     8677.26    345.77 o 
   7   6   7      131.24      129.45     16.74 o 
   8   6   7     9502.15     9814.23    377.86 o 
   9   6   7      456.11      456.25     26.00 o 
  10   6   7     8875.41     8675.29    346.46 o 
  11   6   7       13.39       19.73     10.33 o 
  12   6   7     4632.63     4701.62    168.04 o 
  13   6   7       14.04       17.74     10.99 o 
  14   6   7     9734.07     9311.79    436.90 o 
  15   6   7       34.38       57.12     11.32 o 
  16   6   7     6708.94     6757.52    271.91 o 
  17   6   7        9.65       11.37      6.59 o 
  18   6   7     3969.40     3657.54    199.40 o 
  19   6   7       28.81       15.63      7.83 o 
  20   6   7     2928.98     2761.00    145.66 o 
  21   6   7        7.60        7.03      7.67 o 
  22   6   7     5598.23     5488.88    192.74 o 
  23   6   7      259.33      237.44     16.65 o 
  24   6   7     5582.31     5714.63    214.20 o 
   1   7   7    10058.34    10202.66    398.73 o 
   2   7   7       84.93      123.70     13.98 o 
   3   7   7     5436.71     5507.95    181.68 o 
   4   7   7       73.84       82.61     12.91 o 
   5   7   7     6013.49     6193.36    229.29 o 
   6   7   7       67.74       74.61     12.93 o 
   7   7   7     7775.61     8230.45    321.44 o 
   8   7   7      227.04      200.87     19.05 o 
   9   7   7     7993.15     8230.77    317.39 o 
  10   7   7        3.24        5.58      8.17 o 
  11   7   7     4787.00     4809.37    168.07 o 
  12   7   7      767.28      702.78     30.70 o 
  13   7   7     3413.65     3644.30    127.81 o 
  14   7   7      305.27      317.13     16.51 o 
  15   7   7     7692.36     7806.75    383.35 o 
  16   7   7       40.19       27.15      7.27 o 
  17   7   7     4839.60     4736.75    162.85 o 
  18   7   7        2.52        5.56      8.78 o 
  19   7   7     1921.07     1922.51     85.88 o 
  20   7   7       13.02       91.18     45.03 o 
  21   7   7     4558.70     5234.84    261.80 o 
   0   8   7     7060.48     7039.56    349.62 o 
   1   8   7       51.02       47.16     10.74 o 
   2   8   7     4952.99     5298.42    178.06 o 
   3   8   7       69.20       75.90     12.43 o 
   4   8   7     4735.83     4825.53    158.68 o 
   5   8   7       67.17       74.55     11.78 o 
   6   8   7     7629.14     7942.62    296.40 o 
   7   8   7      182.63      155.64     14.25 o 
   8   8   7     8334.70     8746.60    355.75 o 
   9   8   7       35.32       31.97     11.27 o 
  10   8   7     6207.26     6823.33    263.48 o 
  11   8   7      153.41      122.96     15.67 o 
  12   8   7     4974.62     5498.88    205.08 o 
  13   8   7      939.26      999.52     43.14 o 
  14   8   7     4063.78     4507.72    182.94 o 
  15   8   7       91.60      291.46     97.66 o 
   1   9   7     2490.33     2741.78    169.12 o 
   2   9   7      235.49      277.63     30.47 o 
   3   9   7     3380.82     3881.26    198.92 o 
   4   9   7      111.31      115.42     16.91 o 
   5   9   7     4749.00     5653.29    264.61 o 
   0   0   8     9602.51    11256.06    818.92 o 
   1   0   8      558.15      580.65     39.09 o 
   2   0   8    11679.05    12989.40    692.76 o 
   3   0   8     1206.74     1220.21     64.70 o 
   4   0   8    11663.85    13162.52    710.73 o 
   5   0   8      181.95      182.32     24.13 o 
   6   0   8    14204.71    15251.71    830.39 o 
   7   0   8       20.88       32.32     12.63 o 
   8   0   8     7984.76     8529.96    405.63 o 
   9   0   8       37.41       38.00     11.95 o 
  10   0   8    10408.63    11407.89    855.76 o 
  11   0   8       66.64       76.71     16.15 o 
  12   0   8    10800.69    10984.82    553.13 o 
  13   0   8     1367.96     1274.90     59.22 o 
  14   0   8     8296.31     8500.36    440.91 o 
  15   0   8      322.58      302.11     26.15 o 
  16   0   8     5541.78     5422.85    299.42 o 
  17   0   8     5111.00     4888.01    266.51 o 
  18   0   8     6310.36     6318.58    347.99 o 
  19   0   8      958.83      940.65     57.62 o 
  20   0   8    11832.60    11860.96    738.21 o 
  21   0   8       26.48       28.66     14.82 o 
  22   0   8    14138.85    14008.79    889.87 o 
  23   0   8      102.35       98.41     16.68 o 
  24   0   8     2602.65     2536.42    119.48 o 
  25   0   8     1272.88     1236.13     70.88 o 
  26   0   8     7074.35     7401.29    581.51 o 
  27   0   8      124.98      121.32     28.67 o 
  28   0   8     5167.98     5304.62    371.98 o 
   1   1   8     4740.66     5015.46    163.20 o 
   2   1   8     2912.51     3109.98     99.47 o 
   3   1   8     9068.05    10066.96    360.14 o 
   4   1   8      814.45      893.17     37.33 o 
   5   1   8    15427.55    16936.34    712.26 o 
   6   1   8       89.05      125.86     14.39 o 
   7   1   8     8128.80     8486.88    307.02 o 
   8   1   8        2.11       13.31      7.88 o 
   9   1   8     8301.17     9087.20    419.29 o 
  10   1   8        2.73       10.09      7.95 o 
  11   1   8     9728.16    10254.88    377.98 o 
  12   1   8      512.88      489.76     25.19 o 
  13   1   8     8741.52     9064.33    322.36 o 
  14   1   8      212.20      271.38     46.90 o 
  15   1   8     4294.43     4202.61    140.61 o 
  16   1   8      175.63      209.02     18.64 o 
  17   1   8     9468.97     9126.23    331.68 o 
  18   1   8     1422.93     1303.90     53.73 o 
  19   1   8    10410.63    10003.78    415.62 o 
  20   1   8      920.34      910.82     35.94 o 
  21   1   8     7269.70     7165.51    260.88 o 
  22   1   8     1095.86     1176.58     61.64 o 
  23   1   8     3091.51     3566.77    349.28 o 
  24   1   8      251.46      251.78     16.82 o 
  25   1   8     5972.31     6159.94    263.48 o 
  26   1   8      473.69      456.33     27.35 o 
  27   1   8     5836.08     6015.21    312.85 o 
  28   1   8       26.15       29.62     14.49 o 
   0   2   8     9363.11    10106.54    569.89 o 
   1   2   8      597.08      674.13     36.44 o 
   2   2   8     7062.64     7298.72    261.34 o 
   3   2   8     1818.50     1915.43     69.07 o 
   4   2   8     8769.87     9183.76    341.67 o 
   5   2   8      883.01      836.37     34.84 o 
   6   2   8     4351.09     4374.85    154.82 o 
   7   2   8      333.16      366.75     21.94 o 
   8   2   8     8324.92     8775.58    315.58 o 
   9   2   8       38.52       48.01     10.66 o 
  10   2   8     7960.78     8113.19    287.35 o 
  11   2   8      130.42      123.76     12.33 o 
  12   2   8     5070.43     5036.13    238.42 o 
  13   2   8      902.68      896.80     36.28 o 
  14   2   8     5560.88     5197.00    206.73 o 
  15   2   8        6.53       13.67      7.67 o 
  16   2   8     5640.07     5450.23    247.60 o 
  17   2   8     1719.79     1764.68    114.86 o 
  18   2   8     7023.08     6597.47    381.31 o 
  19   2   8     2768.07     2619.45    122.65 o 
  20   2   8     5702.27     5652.06    281.93 o 
  21   2   8      860.78      959.21     68.17 o 
  22   2   8     4771.98     5043.08    261.05 o 
  23   2   8      464.11      446.57     23.75 o 
  24   2   8     6263.92     6294.49    265.55 o 
  25   2   8       14.37       13.62      8.80 o 
  26   2   8     2968.50     3130.91    135.65 o 
  27   2   8        6.50        7.20      9.46 o 
   1   3   8     9225.96     9302.55    327.43 o 
   2   3   8      280.56      284.61     20.68 o 
   3   3   8     9513.35     9610.81    360.06 o 
   4   3   8     1619.61     1627.39     58.84 o 
   5   3   8     5939.73     6077.72    214.87 o 
   6   3   8     2172.10     2190.55     75.70 o 
   7   3   8     7190.23     7372.41    272.89 o 
   8   3   8        1.93       10.01      9.01 o 
   9   3   8     6732.16     6826.31    264.40 o 
  10   3   8      450.70      446.89     30.59 o 
  11   3   8     3770.28     3572.08    135.42 o 
  12   3   8        1.04        9.98      8.99 o 
  13   3   8     5366.97     5321.38    209.29 o 
  14   3   8       19.30       26.94      9.34 o 
  15   3   8     5782.79     5358.32    326.21 o 
  16   3   8      172.97      150.95     14.16 o 
  17   3   8     4143.70     3871.34    273.25 o 
  18   3   8      923.41      811.36     69.17 o 
  19   3   8     3227.24     2888.65    195.62 o 
  20   3   8     1649.82     1543.08     95.12 o 
  21   3   8     3130.48     3028.39    148.54 o 
  22   3   8      722.88      719.83     40.28 o 
  23   3   8     5665.38     5267.03    328.10 o 
  24   3   8       14.17        9.53      6.99 o 
  25   3   8     4530.96     4492.97    200.23 o 
  26   3   8      404.31      424.95     28.15 o 
   0   4   8     6872.08     6811.44    322.69 o 
   1   4   8        4.09        9.13      7.75 o 
   2   4   8     3449.62     3419.99    107.77 o 
   3   4   8       49.51       62.68     10.32 o 
   4   4   8     1617.88     1511.78     52.28 o 
   5   4   8     1402.02     1320.96     48.48 o 
   6   4   8     6922.39     6698.19    260.72 o 
   7   4   8      999.82     1016.34     47.96 o 
   8   4   8    10059.70    10016.79    416.75 o 
   9   4   8      197.57      196.87     19.73 o 
  10   4   8     2430.82     2537.20     91.93 o 
  11   4   8      842.33      861.62     39.07 o 
  12   4   8     3107.78     3005.25    107.10 o 
  13   4   8       47.76       57.74     11.78 o 
  14   4   8     4477.32     4636.65    184.48 o 
  15   4   8       56.91       57.11     14.53 o 
  16   4   8     4501.18     4112.75    292.71 o 
  17   4   8       24.50       25.48      8.67 o 
  18   4   8     1992.27     1884.56    116.48 o 
  19   4   8      593.52      556.18     34.85 o 
  20   4   8     2146.73     2008.16    110.10 o 
  21   4   8     1874.77     1760.27     95.66 o 
  22   4   8     4546.59     4618.71    237.84 o 
  23   4   8      262.67      264.49     20.26 o 
  24   4   8     2608.31     2720.11    124.27 o 
   1   5   8     1855.65     1795.28     55.68 o 
   2   5   8       40.60       50.30      9.45 o 
   3   5   8      984.65      988.87     33.88 o 
   4   5   8      552.85      486.46     22.72 o 
   5   5   8     1019.11     1038.69     40.35 o 
   6   5   8       32.71       52.39     10.32 o 
   7   5   8     1796.99     1818.52     66.37 o 
   8   5   8      457.99      421.65     25.41 o 
   9   5   8     2684.70     2585.83     91.68 o 
  10   5   8      800.24      789.86     37.15 o 
  11   5   8     2155.90     2045.16     77.61 o 
  12   5   8      104.26       93.61     12.10 o 
  13   5   8      736.91      807.99     37.28 o 
  14   5   8      124.91      136.46     14.87 o 
  15   5   8     2425.69     2442.53    112.58 o 
  16   5   8       17.66       18.56     10.78 o 
  17   5   8     2258.21     2357.42     98.81 o 
  18   5   8        3.18        5.31      5.40 o 
  19   5   8     1262.21     1579.36    189.74 o 
  20   5   8     1583.36     1709.02     71.75 o 
  21   5   8     2539.34     2676.63    109.67 o 
  22   5   8     2020.14     2074.70    119.67 o 
   0   6   8     1671.69     1620.18     68.19 o 
   1   6   8       72.37       55.75     10.00 o 
   2   6   8      429.01      481.75     21.02 o 
   3   6   8      143.91      136.37     12.03 o 
   4   6   8      535.09      603.47     25.94 o 
   5   6   8      618.62      654.19     27.16 o 
   6   6   8     1653.47     1603.57     54.29 o 
   7   6   8      358.13      352.67     19.62 o 
   8   6   8     1289.81     1352.53     46.03 o 
   9   6   8       43.56       52.35     10.25 o 
  10   6   8     1166.28     1159.36     46.20 o 
  11   6   8      713.16      696.22     33.95 o 
  12   6   8      667.40      740.66     33.51 o 
  13   6   8      171.54      181.50     17.15 o 
  14   6   8      764.22      748.04     31.73 o 
  15   6   8       27.07       19.23      8.91 o 
  16   6   8      735.27      799.08     34.20 o 
  17   6   8       21.29       10.08      8.72 o 
  18   6   8      769.80      867.27     39.78 o 
   1   7   8       85.47      100.99     10.36 o 
   2   7   8       84.05       90.92      9.22 o 
   3   7   8     1603.21     1631.77     50.82 o 
   4   7   8     1616.18     1596.28     50.10 o 
   5   7   8     1277.39     1358.96     43.62 o 
   6   7   8     1457.10     1485.78     48.19 o 
   7   7   8      428.61      523.04     75.80 o 
   8   7   8        1.83        2.40      5.34 o 
   9   7   8      173.05      217.97     15.82 o 
  10   7   8      250.49      348.70     49.25 o 
  11   7   8      621.92      673.50     29.31 o 
  12   7   8      200.91      200.56     19.66 o 
  13   7   8      330.37      390.18     22.75 o 
   1   1   9       49.91       85.61     11.77 o 
   2   1   9      318.30      328.98     18.52 o 
   3   1   9       22.96       41.26      8.55 o 
   4   1   9       92.50       94.87     12.45 o 
   5   1   9       67.18       88.93      9.96 o 
   6   1   9      121.14      154.84     12.09 o 
   7   1   9      572.76      536.16     22.44 o 
   8   1   9        6.23       14.74      6.28 o 
   9   1   9      385.32      372.20     16.98 o 
  10   1   9      199.02      193.93     13.37 o 
  11   1   9      190.64      246.37     14.59 o 
  12   1   9      100.26       97.68     10.29 o 
  13   1   9      245.81      242.95     13.46 o 
  14   1   9       69.29       70.30      8.12 o 
  15   1   9       56.13       60.56      7.98 o 
  16   1   9       76.58       68.08      8.50 o 
  17   1   9      485.75      449.88     16.76 o 
  18   1   9       47.58       38.97      6.83 o 
  19   1   9     1327.54     1307.51     45.96 o 
  20   1   9       15.88       18.80      7.56 o 
  21   1   9      768.20      773.07     29.35 o 
  22   1   9      554.15      565.82     24.82 o 
   0   2   9      266.42      242.90     23.31 o 
   1   2   9       39.22       40.97      9.54 o 
   2   2   9     1093.94     1079.41     39.27 o 
   3   2   9      137.52      147.88     13.79 o 
   4   2   9      922.27      931.66     35.75 o 
   5   2   9       38.88       53.25      8.78 o 
   6   2   9      596.53      637.24     26.04 o 
   7   2   9      737.83      724.08     28.50 o 
   8   2   9      613.14      571.05     23.88 o 
   9   2   9      272.11      256.39     15.55 o 
  10   2   9     1491.66     1481.20     47.81 o 
  11   2   9      103.10      109.19     13.92 o 
  12   2   9     1042.26     1038.50     39.68 o 
  13   2   9        0.22        8.73      5.96 o 
  14   2   9     1086.85      993.09     34.81 o 
  15   2   9       65.16       48.89      7.18 o 
  16   2   9      330.36      267.81     16.54 o 
  17   2   9     1162.57     1092.62     52.88 o 
  18   2   9      158.17      178.93     11.06 o 
  19   2   9      264.62      229.85     17.84 o 
  20   2   9      788.94      757.12     56.74 o 
  21   2   9      191.69      223.05     21.28 o 
   1   3   9     2080.90     2026.95     68.48 o 
   2   3   9      518.51      485.94     24.01 o 
   3   3   9     2292.59     2223.05     70.15 o 
   4   3   9      105.39      113.86     11.50 o 
   5   3   9     3718.08     3530.63    111.09 o 
   6   3   9      431.90      374.69     21.82 o 
   7   3   9     1741.54     1682.29     55.22 o 
   8   3   9      279.71      234.68     17.16 o 
   9   3   9      851.20      835.14     34.30 o 
  10   3   9      151.45      163.83     14.95 o 
  11   3   9     1310.88     1308.48     49.09 o 
  12   3   9       84.76       78.50     12.54 o 
  13   3   9     1158.42     1177.38     47.71 o 
  14   3   9        9.93        9.85      7.36 o 
  15   3   9     1243.32     1203.42     58.96 o 
  16   3   9      222.66      205.41     13.93 o 
  17   3   9     1103.05     1057.29     48.96 o 
  18   3   9      322.19      313.66     19.81 o 
  19   3   9     1045.27     1045.32     44.09 o 
  20   3   9        5.65        3.43      7.19 o 
   0   4   9     4179.66     3936.59    180.76 o 
   1   4   9       54.55       42.88      8.82 o 
   2   4   9     2746.25     2629.74     79.17 o 
   3   4   9       47.32       30.73      8.08 o 
   4   4   9     1674.79     1609.26     49.81 o 
   5   4   9      512.25      461.46     21.61 o 
   6   4   9     1794.67     1779.72     62.99 o 
   7   4   9        1.60        5.43      7.58 o 
   8   4   9     1898.52     1890.26     66.50 o 
   9   4   9      122.67      118.35     14.02 o 
  10   4   9     3258.28     3152.63    133.11 o 
  11   4   9       80.48       62.31     10.50 o 
  12   4   9     1539.71     1578.36     52.45 o 
  13   4   9       25.80       17.90      7.99 o 
  14   4   9     1670.64     1562.97     83.93 o 
  15   4   9       53.05       38.36     11.17 o 
  16   4   9     2964.31     2884.29    129.17 o 
  17   4   9      245.82      231.10     16.83 o 
   1   5   9     3418.16     3239.58     89.37 o 
   2   5   9       75.30       73.35      8.16 o 
   3   5   9     1748.89     1669.66     56.21 o 
   4   5   9      138.49      106.82     13.42 o 
   5   5   9     2162.08     2129.27     72.88 o 
   6   5   9        0.57        2.28      7.10 o 
   7   5   9     3876.61     3907.79    132.93 o 
   8   5   9        1.19        2.66      6.93 o 
   9   5   9     3395.87     3388.59    123.00 o 
  10   5   9       31.04       16.40      7.70 o 
  11   5   9     2794.28     2629.65    149.66 o 
  12   5   9      291.45      296.20     20.47 o 
  13   5   9     1922.68     1991.23    109.35 o 
  14   5   9      167.71      188.73     15.67 o 
   0   6   9     2891.06     2925.22    165.41 o 
   1   6   9      605.33      577.81     25.12 o 
   2   6   9     1952.31     2074.82     68.83 o 
   3   6   9       97.19      118.02     13.03 o 
   4   6   9     2992.33     2990.93    101.62 o 
   5   6   9      185.84      154.19     11.61 o 
   6   6   9     5600.98     5798.15    212.85 o 
   7   6   9      367.54      376.84     23.42 o 
   0   0  10     1871.17     1769.43    319.02 o 
   1   0  10      541.55      509.89     32.82 o 
   2   0  10     2475.50     2337.85    221.69 o 
   3   0  10      673.72      693.22    107.39 o 
   4   0  10     3478.52     3030.11    127.40 o 
   5   0  10      247.12      198.63     16.86 o 
   6   0  10     1974.95     1804.95     75.72 o 
   7   0  10        5.04       33.11     16.50 o 
   8   0  10     6543.73     6142.29    314.17 o 
   9   0  10       29.51       31.49     12.16 o 
  10   0  10     4595.98     4895.42    582.37 o 
  11   0  10       12.54       11.46      8.41 o 
  12   0  10     3571.39     3879.49    346.34 o 
  13   0  10      360.84      444.24     65.14 o 
  14   0  10     3088.15     3182.94    213.93 o 
   1   1  10     3094.33     2911.93     88.03 o 
   2   1  10     1320.35     1181.01     38.96 o 
   3   1  10     3737.03     3517.71    107.79 o 
   4   1  10      812.06      725.31     26.09 o 
   5   1  10     3927.57     3642.79    111.17 o 
   6   1  10      142.58      113.66     10.98 o 
   7   1  10     6206.35     5551.93    183.37 o 
   8   1  10        6.99        6.85      6.78 o 
   9   1  10     3818.36     4123.77    319.03 o 
  10   1  10        4.17        5.88      9.02 o 
  11   1  10     3005.80     3341.83    275.56 o 
  12   1  10       55.19      132.95     48.79 o 
  13   1  10     2468.17     2775.00    162.96 o 
   0   2  10     4452.57     4073.34    176.81 o 
   1   2  10       25.36       19.31      7.33 o 
   2   2  10     3908.49     3527.13    106.53 o 
   3   2  10       86.52       71.07      9.42 o 
   4   2  10     1965.74     1839.40     56.07 o 
   5   2  10       66.40       48.35      9.52 o 
   6   2  10     5230.41     4758.65    155.14 o 
   7   2  10       79.08       73.83      9.61 o 
   8   2  10     5221.96     4688.46    200.18 o 
   9   2  10      292.91      267.02     17.99 o 
  10   2  10     3367.17     3128.41    146.38 o 
  11   2  10      169.36      205.26     25.53 o 
  12   2  10     2386.89     2593.89     99.15 o 
   1   3  10     1439.91     1299.05     51.90 o 
   2   3  10       29.90       23.72      6.19 o 
   3   3  10     1796.85     1658.58     63.27 o 
   4   3  10      112.68       99.79     11.67 o 
   5   3  10     2991.05     2643.46    109.83 o 
   6   3  10       57.07       68.50     10.68 o 
   7   3  10     2566.07     2343.90    154.16 o 
   8   3  10       86.95       84.56     11.82 o 
   9   3  10     2758.26     2502.07    152.98 o 
                                                 
